# Supplementary material for: Ethane-1,2-diaminium bis­{5-[4-(1H-tetra­zol-5-yl)phen­yl]tetra­zolide} dihydrate
Source: Acta Crystallogr Sect E Struct Rep Online. 2011 Aug 27;67(Pt 9):o2481. doi: 10.1107/S1600536811034143 (PMC3200657; doi:10.1107/S1600536811034143)
Supplement: Supplementary file 1 [file e-67-o2481-sup1.cif]

##############################################################################
#                                                                            #
# This CIF contains the data in a paper accepted for publication in          #
# Acta Crystallographica Section E. It conforms to the requirements of       #
# Notes for Authors for Acta Crystallographica Section E, and has been       #
# peer reviewed under the auspices of the IUCr Commission on Journals.       #
#                                                                            #
# Full details of the Crystallographic Information File format               #
# are given in the paper "The Crystallographic Information File (CIF):       #
# a New Standard Archive File for Crystallography" by S. R. Hall, F. H.      #
# Allen and I. D. Brown [Acta Cryst. (1991), A47, 655-685].                  #
#                                                                            #
# The current version of the core CIF dictionary is obtainable from          #
# ftp://ftp.iucr.org/pub/cif_core.dic.                                       #
#                                                                            #
# Software is freely available for graphical display of the structure(s)     #
# in this CIF. For information consult the CIF software page                 #
# http://www.iucr.org/resources/cif/software.                                #
#                                                                            #
# This file may be used for bona fide research purposes within the           #
# scientific community so long as proper attribution is given to the journal # 
# article from which it was obtained.                                        #
#                                                                            #
##############################################################################
data_global
_audit_creation_method     'form.cif (version 2.0)'
_journal_data_validation_number     ?
_journal_date_recd_electronic     2011-07-22
_journal_date_accepted     2011-08-20
_journal_name_full     'Acta Crystallographica, Section E'
_journal_year     2011
_journal_volume     67
_journal_issue      9
_journal_page_first     o2481
_journal_page_last     o2481
_journal_paper_category     QO
_journal_coeditor_code     YK2016
_publ_contact_author_name     'Zheng-Qiang Xia'
_publ_contact_author_address
;
     College of Chemistry and Materials Science
     Northwest University
     Xi'an 710069
     Shaanxi
     People's Republic of China
;
_publ_contact_author_email     northwindy@126.com
_publ_contact_author_fax     86-29-88303798
_publ_contact_author_phone     86-29-88302604
_publ_section_title
;
Ethane-1,2-diaminium bis{5-[4-(1<i>H</i>-tetrazol-5-yl)phenyl]tetrazolide}
dihydrate
;
_publ_section_title_footnote     .
loop_
    _publ_author_name
    _publ_author_address
    'Chun-Rong Li'
;
     School of Environmental Science and Engineering
     Chang'an University
     Xi'an 710054
     Shaanxi
     People's Republic of China
;
    'Zheng-Qiang Xia'
;
     College of Chemistry and Materials Science
     Northwest University
     Xi'an 710069
     Shaanxi
     People's Republic of China
;
_publ_section_synopsis     .
data_I
_audit_creation_method     SHELXL-97
_chemical_name_systematic
;
Ethane-1,2-diaminium bis{5-[4-(1<i>H</i>-tetrazol-5-yl)phenyl]tetrazolide}
dihydrate
;
_chemical_name_common     ?
_chemical_formula_moiety     'C2 H10 N2 2+, 2(C8 H5 N8 -), 2(H2 O)'
_chemical_formula_sum     'C18 H24 N18 O2'
_chemical_formula_iupac     'C2 H10 N2 2+, 2C8 H5 N8 -, 2H2 O'
_chemical_formula_weight     524.55
_chemical_melting_point     ?
_symmetry_cell_setting     triclinic
_symmetry_space_group_name_H-M     'P -1'
_symmetry_space_group_name_Hall     '-P 1'
loop_
    _symmetry_equiv_pos_as_xyz
    'x, y, z'
    '-x, -y, -z'
_cell_length_a     7.3918(9)
_cell_length_b     12.4699(16)
_cell_length_c     13.6367(17)
_cell_angle_alpha     89.774(2)
_cell_angle_beta     78.556(2)
_cell_angle_gamma     74.153(2)
_cell_volume     1183.5(3)
_cell_formula_units_Z     2
_cell_measurement_reflns_used     2314
_cell_measurement_theta_min     2.93
_cell_measurement_theta_max     25.83
_cell_measurement_temperature     296(2)
_exptl_crystal_description     block
_exptl_crystal_colour     colorless
_exptl_crystal_size_max     0.32
_exptl_crystal_size_mid     0.28
_exptl_crystal_size_min     0.11
_exptl_crystal_density_diffrn     1.472
_exptl_crystal_density_meas     1.472
_exptl_crystal_density_method     'not measured'
_exptl_crystal_F_000     548
_exptl_absorpt_coefficient_mu     0.108
_exptl_absorpt_correction_type     multi-scan
_exptl_absorpt_process_details     '(SADABS; Bruker, 2008)'
_exptl_absorpt_correction_T_min     0.966
_exptl_absorpt_correction_T_max     0.988
_exptl_special_details     ?
_diffrn_ambient_temperature     296(2)
_diffrn_radiation_type     MoK\a
_diffrn_radiation_wavelength     0.71073
_diffrn_radiation_source     'fine-focus sealed tube'
_diffrn_radiation_monochromator     graphite
_diffrn_measurement_device_type     'Bruker APEXII CCD'
_diffrn_measurement_method     '\f and \w scans'
_diffrn_detector_area_resol_mean     ?
_diffrn_reflns_number     5924
_diffrn_reflns_av_R_equivalents     0.0166
_diffrn_reflns_av_sigmaI/netI     0.0353
_diffrn_reflns_theta_min     1.53
_diffrn_reflns_theta_max     25.00
_diffrn_reflns_theta_full     25.00
_diffrn_measured_fraction_theta_max     0.982
_diffrn_measured_fraction_theta_full     0.982
_diffrn_reflns_limit_h_min     -8
_diffrn_reflns_limit_h_max     8
_diffrn_reflns_limit_k_min     -14
_diffrn_reflns_limit_k_max     11
_diffrn_reflns_limit_l_min     -16
_diffrn_reflns_limit_l_max     16
_diffrn_standards_number     0
_diffrn_standards_interval_count     ?
_diffrn_standards_interval_time     ?
_diffrn_standards_decay_%     ?
_refine_special_details
;
Refinement of <i>F</i>^2^ against ALL reflections. The weighted <i>R</i>-factor
<i>wR</i> and goodness of fit <i>S</i> are based on <i>F</i>^2^, conventional
<i>R</i>-factors <i>R</i> are based on <i>F</i>, with <i>F</i> set to zero for
negative <i>F</i>^2^. The threshold expression of <i>F</i>^2^ >
\s(<i>F</i>^2^) is used only for calculating <i>R</i>-factors(gt) <i>etc</i>.
and is not relevant to the choice of reflections for refinement.
<i>R</i>-factors based on <i>F</i>^2^ are statistically about twice as large
as those based on <i>F</i>, and <i>R</i>- factors based on ALL data will be
even larger.
;
_reflns_number_total     4089
_reflns_number_gt     3254
_reflns_threshold_expression     >2sigma(I)
_refine_ls_structure_factor_coef     Fsqd
_refine_ls_matrix_type     full
_refine_ls_R_factor_all     0.0533
_refine_ls_R_factor_gt     0.0420
_refine_ls_wR_factor_gt     0.1109
_refine_ls_wR_factor_ref     0.1216
_refine_ls_goodness_of_fit_ref     1.023
_refine_ls_restrained_S_all     1.023
_refine_ls_number_reflns     4089
_refine_ls_number_parameters     345
_refine_ls_number_restraints     0
_refine_ls_hydrogen_treatment     constr
_refine_ls_weighting_scheme     calc
_refine_ls_weighting_details
         'calc w=1/[\s^2^(Fo^2^)+(0.0641P)^2^+0.2582P] where P=(Fo^2^+2Fc^2^)/3'
_atom_sites_solution_hydrogens     geom
_atom_sites_solution_primary     direct
_atom_sites_solution_secondary     difmap
_refine_ls_shift/su_max     0.000
_refine_ls_shift/su_mean     0.000
_refine_diff_density_max     0.192
_refine_diff_density_min     -0.234
_refine_ls_extinction_method     none
_refine_ls_extinction_coef     ?
loop_
    _atom_type_symbol
    _atom_type_description
    _atom_type_scat_dispersion_real
    _atom_type_scat_dispersion_imag
    _atom_type_scat_source
    'C' 'C' 0.0033 0.0016
                         'International Tables Vol C Tables 4.2.6.8 and 6.1.1.4'
    'H' 'H' 0.0000 0.0000
                         'International Tables Vol C Tables 4.2.6.8 and 6.1.1.4'
    'N' 'N' 0.0061 0.0033
                         'International Tables Vol C Tables 4.2.6.8 and 6.1.1.4'
    'O' 'O' 0.0106 0.0060
                         'International Tables Vol C Tables 4.2.6.8 and 6.1.1.4'
_computing_data_collection     'APEX2 (Bruker, 2008)'
_computing_cell_refinement     'SAINT (Bruker, 2008)'
_computing_data_reduction     'SAINT (Bruker, 2008)'
_computing_structure_solution     'SHELXS97 (Sheldrick, 2008)'
_computing_structure_refinement     'SHELXL97 (Sheldrick, 2008)'
_computing_molecular_graphics     'ORTEP-3 (Farrugia, 1997)'
_computing_publication_material     'SHELXL97 (Sheldrick, 2008)'
loop_
    _atom_site_type_symbol
    _atom_site_label
    _atom_site_fract_x
    _atom_site_fract_y
    _atom_site_fract_z
    _atom_site_U_iso_or_equiv
    _atom_site_adp_type
    _atom_site_calc_flag
    _atom_site_refinement_flags
    _atom_site_occupancy
    _atom_site_symmetry_multiplicity
    _atom_site_disorder_assembly
    _atom_site_disorder_group
    C C11A 0.2135(2) 0.47786(13) 0.31175(12) 0.0301(4) Uani d . 1 1 . .
    C C12A 0.2209(2) 0.37261(13) 0.26227(12) 0.0297(4) Uani d . 1 1 . .
    C C13A 0.2551(3) 0.36244(14) 0.15792(12) 0.0333(4) Uani d . 1 1 . .
    H H13A 0.2671 0.4237 0.1207 0.040 Uiso calc R 1 1 . .
    C C14A 0.2017(3) 0.28026(14) 0.31627(13) 0.0367(4) Uani d . 1 1 . .
    H H14A 0.1790 0.2857 0.3859 0.044 Uiso calc R 1 1 . .
    C C11B 0.2752(3) 0.96745(14) 0.60365(12) 0.0333(4) Uani d . 1 1 . .
    C C12B 0.2807(3) 0.86208(14) 0.65171(12) 0.0321(4) Uani d . 1 1 . .
    C C13B 0.2756(3) 0.85759(14) 0.75418(13) 0.0352(4) Uani d . 1 1 . .
    H H13B 0.2664 0.9219 0.7914 0.042 Uiso calc R 1 1 . .
    C C14B 0.2936(3) 0.76531(15) 0.59755(13) 0.0394(5) Uani d . 1 1 . .
    H H14B 0.2969 0.7672 0.5290 0.047 Uiso calc R 1 1 . .
    C C9 0.0711(3) 0.20961(15) 0.83423(13) 0.0378(4) Uani d . 1 1 . .
    H H9A 0.0183 0.1467 0.8323 0.045 Uiso calc R 1 1 . .
    H H9B 0.0523 0.2512 0.7751 0.045 Uiso calc R 1 1 . .
    C C10 -0.0329(3) 0.28374(15) 0.92698(13) 0.0370(4) Uani d . 1 1 . .
    H H10A -0.0148 0.2421 0.9862 0.044 Uiso calc R 1 1 . .
    H H10B 0.0201 0.3466 0.9290 0.044 Uiso calc R 1 1 . .
    C C1A 0.2689(2) 0.06357(13) 0.11169(12) 0.0285(4) Uani d . 1 1 . .
    C C2A 0.2516(2) 0.16970(13) 0.16380(12) 0.0289(4) Uani d . 1 1 . .
    C C3A 0.2159(3) 0.18057(14) 0.26764(13) 0.0357(4) Uani d . 1 1 . .
    H H3A 0.2012 0.1198 0.3050 0.043 Uiso calc R 1 1 . .
    C C4A 0.2713(3) 0.26267(14) 0.10956(12) 0.0325(4) Uani d . 1 1 . .
    H H4A 0.2956 0.2570 0.0399 0.039 Uiso calc R 1 1 . .
    C C1B 0.3137(2) 0.55566(14) 0.79614(12) 0.0294(4) Uani d . 1 1 . .
    C C2B 0.2975(2) 0.66181(14) 0.74691(12) 0.0308(4) Uani d . 1 1 . .
    C C3B 0.3016(3) 0.66656(15) 0.64432(13) 0.0391(4) Uani d . 1 1 . .
    H H3B 0.3099 0.6024 0.6071 0.047 Uiso calc R 1 1 . .
    C C4B 0.2841(3) 0.75917(14) 0.80075(12) 0.0343(4) Uani d . 1 1 . .
    H H4B 0.2808 0.7575 0.8693 0.041 Uiso calc R 1 1 . .
    N N11A 0.2160(2) 0.49535(11) 0.40801(10) 0.0373(4) Uani d . 1 1 . .
    H H11A 0.2204 0.4457 0.4521 0.045 Uiso calc R 1 1 . .
    N N12A 0.2104(3) 0.60166(12) 0.42518(11) 0.0446(4) Uani d . 1 1 . .
    N N13A 0.2043(3) 0.64840(12) 0.34094(11) 0.0426(4) Uani d . 1 1 . .
    N N14A 0.2065(2) 0.57367(12) 0.26830(10) 0.0355(4) Uani d . 1 1 . .
    N N11B 0.2501(3) 0.98954(12) 0.51052(11) 0.0436(4) Uani d . 1 1 . .
    H H11B 0.2368 0.9431 0.4679 0.052 Uiso calc R 1 1 . .
    N N12B 0.2491(3) 1.09568(13) 0.49410(12) 0.0527(5) Uani d . 1 1 . .
    N N13B 0.2731(3) 1.13653(13) 0.57554(12) 0.0506(5) Uani d . 1 1 . .
    N N14B 0.2906(3) 1.05895(12) 0.64532(11) 0.0417(4) Uani d . 1 1 . .
    N N9 0.2778(2) 0.16876(11) 0.83363(10) 0.0322(3) Uani d . 1 1 . .
    H H9C 0.3286 0.2261 0.8290 0.048 Uiso calc R 1 1 . .
    H H9D 0.3353 0.1206 0.7815 0.048 Uiso calc R 1 1 . .
    H H9E 0.2945 0.1350 0.8901 0.048 Uiso calc R 1 1 . .
    N N10 -0.2399(2) 0.32474(11) 0.92681(10) 0.0315(3) Uani d . 1 1 . .
    H H10C -0.2562 0.3631 0.8726 0.047 Uiso calc R 1 1 . .
    H H10D -0.2994 0.3688 0.9814 0.047 Uiso calc R 1 1 . .
    H H10E -0.2888 0.2670 0.9263 0.047 Uiso calc R 1 1 . .
    N N1A 0.2669(2) 0.05241(11) 0.01421(10) 0.0339(4) Uani d . 1 1 . .
    N N2A 0.2887(2) -0.05668(12) -0.00421(11) 0.0381(4) Uani d . 1 1 . .
    N N3A 0.3040(2) -0.10827(12) 0.07894(11) 0.0392(4) Uani d . 1 1 . .
    N N4A 0.2908(2) -0.03469(12) 0.15402(10) 0.0351(4) Uani d . 1 1 . .
    N N1B 0.3320(2) 0.54178(11) 0.89155(10) 0.0346(4) Uani d . 1 1 . .
    N N2B 0.3495(2) 0.43315(12) 0.90616(11) 0.0385(4) Uani d . 1 1 . .
    N N3B 0.3432(2) 0.38426(12) 0.82212(11) 0.0404(4) Uani d . 1 1 . .
    N N4B 0.3198(2) 0.45938(12) 0.75156(11) 0.0376(4) Uani d . 1 1 . .
    O O1 0.2556(2) 0.37535(11) 0.57068(10) 0.0567(4) Uani d . 1 1 . .
    H H1B 0.2661 0.3062 0.5750 0.085 Uiso d R 1 1 . .
    H H1A 0.2766 0.4000 0.6234 0.085 Uiso d R 1 1 . .
    O O2 0.2347(3) 0.87668(13) 0.34653(11) 0.0842(7) Uani d . 1 1 . .
    H H2A 0.2303 0.8101 0.3399 0.126 Uiso d R 1 1 . .
    H H2B 0.2537 0.9038 0.2915 0.126 Uiso d R 1 1 . .
loop_
    _atom_site_aniso_label
    _atom_site_aniso_U_11
    _atom_site_aniso_U_22
    _atom_site_aniso_U_33
    _atom_site_aniso_U_12
    _atom_site_aniso_U_13
    _atom_site_aniso_U_23
    C11A 0.0383(10) 0.0262(9) 0.0257(8) -0.0075(7) -0.0084(7) 0.0014(7)
    C12A 0.0370(10) 0.0251(9) 0.0269(9) -0.0077(7) -0.0081(7) 0.0007(7)
    C13A 0.0496(11) 0.0261(9) 0.0284(9) -0.0146(8) -0.0120(8) 0.0040(7)
    C14A 0.0569(12) 0.0319(10) 0.0227(8) -0.0146(8) -0.0084(8) 0.0012(7)
    C11B 0.0463(11) 0.0281(9) 0.0252(9) -0.0100(8) -0.0069(7) 0.0005(7)
    C12B 0.0423(11) 0.0261(9) 0.0287(9) -0.0099(7) -0.0087(7) 0.0024(7)
    C13B 0.0513(12) 0.0265(9) 0.0292(9) -0.0122(8) -0.0096(8) 0.0003(7)
    C14B 0.0643(13) 0.0319(10) 0.0253(9) -0.0141(9) -0.0157(8) 0.0038(7)
    C9 0.0398(11) 0.0394(10) 0.0331(10) -0.0069(8) -0.0104(8) -0.0061(8)
    C10 0.0381(11) 0.0406(10) 0.0323(9) -0.0104(8) -0.0083(8) -0.0046(8)
    C1A 0.0347(10) 0.0261(9) 0.0266(8) -0.0115(7) -0.0069(7) 0.0029(7)
    C2A 0.0351(10) 0.0244(8) 0.0292(9) -0.0092(7) -0.0099(7) 0.0010(7)
    C3A 0.0563(12) 0.0252(9) 0.0284(9) -0.0167(8) -0.0077(8) 0.0050(7)
    C4A 0.0459(11) 0.0307(9) 0.0240(8) -0.0135(8) -0.0103(7) 0.0029(7)
    C1B 0.0352(10) 0.0272(9) 0.0279(9) -0.0107(7) -0.0083(7) 0.0014(7)
    C2B 0.0368(10) 0.0292(9) 0.0279(9) -0.0109(7) -0.0081(7) 0.0020(7)
    C3B 0.0630(13) 0.0266(9) 0.0304(9) -0.0137(9) -0.0142(9) -0.0006(7)
    C4B 0.0496(11) 0.0312(9) 0.0230(8) -0.0126(8) -0.0074(8) 0.0014(7)
    N11A 0.0625(11) 0.0240(8) 0.0287(8) -0.0130(7) -0.0160(7) 0.0025(6)
    N12A 0.0762(12) 0.0290(8) 0.0331(8) -0.0175(8) -0.0179(8) 0.0004(7)
    N13A 0.0665(12) 0.0287(8) 0.0354(9) -0.0157(7) -0.0134(8) -0.0017(7)
    N14A 0.0526(10) 0.0267(8) 0.0292(8) -0.0123(7) -0.0116(7) 0.0017(6)
    N11B 0.0780(13) 0.0284(8) 0.0289(8) -0.0186(8) -0.0163(8) 0.0032(6)
    N12B 0.0961(15) 0.0315(9) 0.0346(9) -0.0219(9) -0.0170(9) 0.0077(7)
    N13B 0.0888(14) 0.0299(9) 0.0341(9) -0.0189(9) -0.0116(9) 0.0036(7)
    N14B 0.0689(12) 0.0283(8) 0.0296(8) -0.0165(7) -0.0098(7) 0.0032(6)
    N9 0.0397(9) 0.0283(8) 0.0284(7) -0.0087(6) -0.0074(6) -0.0002(6)
    N10 0.0387(9) 0.0260(7) 0.0297(8) -0.0083(6) -0.0078(6) 0.0008(6)
    N1A 0.0479(9) 0.0276(8) 0.0287(8) -0.0122(7) -0.0111(7) 0.0003(6)
    N2A 0.0535(10) 0.0304(8) 0.0324(8) -0.0151(7) -0.0086(7) -0.0019(6)
    N3A 0.0553(10) 0.0283(8) 0.0365(9) -0.0177(7) -0.0064(7) -0.0013(7)
    N4A 0.0505(10) 0.0274(8) 0.0303(8) -0.0153(7) -0.0083(7) 0.0024(6)
    N1B 0.0485(10) 0.0287(8) 0.0281(8) -0.0123(7) -0.0092(7) 0.0045(6)
    N2B 0.0539(10) 0.0309(8) 0.0347(8) -0.0161(7) -0.0122(7) 0.0074(6)
    N3B 0.0562(10) 0.0301(8) 0.0379(9) -0.0161(7) -0.0106(7) 0.0042(7)
    N4B 0.0576(10) 0.0281(8) 0.0320(8) -0.0170(7) -0.0135(7) 0.0039(6)
    O1 0.1072(13) 0.0371(8) 0.0373(7) -0.0283(8) -0.0303(8) 0.0085(6)
    O2 0.190(2) 0.0513(10) 0.0361(8) -0.0628(12) -0.0398(11) 0.0109(7)
_geom_special_details
;
All s.u.'s (except the s.u. in the dihedral angle between two l.s. planes)
are estimated using the full covariance matrix. The cell s.u.'s are taken
into account individually in the estimation of s.u.'s in distances, angles
and torsion angles; correlations between s.u.'s in cell parameters are only
used when they are defined by crystal symmetry. An approximate (isotropic)
treatment of cell s.u.'s is used for estimating s.u.'s involving l.s.
planes.
;
loop_
    _geom_bond_atom_site_label_1
    _geom_bond_atom_site_label_2
    _geom_bond_site_symmetry_2
    _geom_bond_distance
    _geom_bond_publ_flag
    C11A N14A . 1.324(2) ?
    C11A N11A . 1.336(2) ?
    C11A C12A . 1.461(2) ?
    C12A C14A . 1.389(2) ?
    C12A C13A . 1.395(2) ?
    C13A C4A . 1.375(2) ?
    C13A H13A . 0.9300 ?
    C14A C3A . 1.380(2) ?
    C14A H14A . 0.9300 ?
    C11B N14B . 1.319(2) ?
    C11B N11B . 1.336(2) ?
    C11B C12B . 1.460(2) ?
    C12B C14B . 1.388(2) ?
    C12B C13B . 1.392(2) ?
    C13B C4B . 1.372(2) ?
    C13B H13B . 0.9300 ?
    C14B C3B . 1.377(2) ?
    C14B H14B . 0.9300 ?
    C9 N9 . 1.471(2) ?
    C9 C10 . 1.510(2) ?
    C9 H9A . 0.9700 ?
    C9 H9B . 0.9700 ?
    C10 N10 . 1.475(2) ?
    C10 H10A . 0.9700 ?
    C10 H10B . 0.9700 ?
    C1A N4A . 1.336(2) ?
    C1A N1A . 1.340(2) ?
    C1A C2A . 1.467(2) ?
    C2A C3A . 1.388(2) ?
    C2A C4A . 1.398(2) ?
    C3A H3A . 0.9300 ?
    C4A H4A . 0.9300 ?
    C1B N4B . 1.334(2) ?
    C1B N1B . 1.340(2) ?
    C1B C2B . 1.468(2) ?
    C2B C4B . 1.391(2) ?
    C2B C3B . 1.395(2) ?
    C3B H3B . 0.9300 ?
    C4B H4B . 0.9300 ?
    N11A N12A . 1.335(2) ?
    N11A H11A . 0.8600 ?
    N12A N13A . 1.289(2) ?
    N13A N14A . 1.3574(19) ?
    N11B N12B . 1.340(2) ?
    N11B H11B . 0.8600 ?
    N12B N13B . 1.287(2) ?
    N13B N14B . 1.353(2) ?
    N9 H9C . 0.8900 ?
    N9 H9D . 0.8900 ?
    N9 H9E . 0.8900 ?
    N10 H10C . 0.8900 ?
    N10 H10D . 0.8900 ?
    N10 H10E . 0.8900 ?
    N1A N2A . 1.3440(19) ?
    N2A N3A . 1.311(2) ?
    N3A N4A . 1.349(2) ?
    N1B N2B . 1.3430(19) ?
    N2B N3B . 1.315(2) ?
    N3B N4B . 1.3431(19) ?
    O1 H1B . 0.8477 ?
    O1 H1A . 0.8408 ?
    O2 H2A . 0.8464 ?
    O2 H2B . 0.8243 ?
loop_
    _geom_angle_atom_site_label_1
    _geom_angle_atom_site_label_2
    _geom_angle_atom_site_label_3
    _geom_angle_site_symmetry_1
    _geom_angle_site_symmetry_3
    _geom_angle
    _geom_angle_publ_flag
    N14A C11A N11A . . 107.27(14) ?
    N14A C11A C12A . . 125.89(14) ?
    N11A C11A C12A . . 126.82(15) ?
    C14A C12A C13A . . 118.65(15) ?
    C14A C12A C11A . . 121.72(15) ?
    C13A C12A C11A . . 119.58(14) ?
    C4A C13A C12A . . 120.61(15) ?
    C4A C13A H13A . . 119.7 ?
    C12A C13A H13A . . 119.7 ?
    C3A C14A C12A . . 120.65(16) ?
    C3A C14A H14A . . 119.7 ?
    C12A C14A H14A . . 119.7 ?
    N14B C11B N11B . . 107.58(15) ?
    N14B C11B C12B . . 125.96(15) ?
    N11B C11B C12B . . 126.46(15) ?
    C14B C12B C13B . . 118.83(15) ?
    C14B C12B C11B . . 121.69(15) ?
    C13B C12B C11B . . 119.47(15) ?
    C4B C13B C12B . . 120.58(16) ?
    C4B C13B H13B . . 119.7 ?
    C12B C13B H13B . . 119.7 ?
    C3B C14B C12B . . 120.60(16) ?
    C3B C14B H14B . . 119.7 ?
    C12B C14B H14B . . 119.7 ?
    N9 C9 C10 . . 110.58(14) ?
    N9 C9 H9A . . 109.5 ?
    C10 C9 H9A . . 109.5 ?
    N9 C9 H9B . . 109.5 ?
    C10 C9 H9B . . 109.5 ?
    H9A C9 H9B . . 108.1 ?
    N10 C10 C9 . . 110.26(14) ?
    N10 C10 H10A . . 109.6 ?
    C9 C10 H10A . . 109.6 ?
    N10 C10 H10B . . 109.6 ?
    C9 C10 H10B . . 109.6 ?
    H10A C10 H10B . . 108.1 ?
    N4A C1A N1A . . 110.91(14) ?
    N4A C1A C2A . . 124.96(14) ?
    N1A C1A C2A . . 124.13(14) ?
    C3A C2A C4A . . 118.34(15) ?
    C3A C2A C1A . . 121.17(14) ?
    C4A C2A C1A . . 120.49(15) ?
    C14A C3A C2A . . 120.94(16) ?
    C14A C3A H3A . . 119.5 ?
    C2A C3A H3A . . 119.5 ?
    C13A C4A C2A . . 120.80(15) ?
    C13A C4A H4A . . 119.6 ?
    C2A C4A H4A . . 119.6 ?
    N4B C1B N1B . . 110.77(14) ?
    N4B C1B C2B . . 124.99(14) ?
    N1B C1B C2B . . 124.19(15) ?
    C4B C2B C3B . . 118.44(15) ?
    C4B C2B C1B . . 120.84(15) ?
    C3B C2B C1B . . 120.68(15) ?
    C14B C3B C2B . . 120.64(16) ?
    C14B C3B H3B . . 119.7 ?
    C2B C3B H3B . . 119.7 ?
    C13B C4B C2B . . 120.90(15) ?
    C13B C4B H4B . . 119.5 ?
    C2B C4B H4B . . 119.5 ?
    N12A N11A C11A . . 109.55(14) ?
    N12A N11A H11A . . 125.2 ?
    C11A N11A H11A . . 125.2 ?
    N13A N12A N11A . . 106.35(14) ?
    N12A N13A N14A . . 110.58(14) ?
    C11A N14A N13A . . 106.25(13) ?
    C11B N11B N12B . . 109.11(14) ?
    C11B N11B H11B . . 125.4 ?
    N12B N11B H11B . . 125.4 ?
    N13B N12B N11B . . 106.27(14) ?
    N12B N13B N14B . . 110.78(14) ?
    C11B N14B N13B . . 106.26(14) ?
    C9 N9 H9C . . 109.5 ?
    C9 N9 H9D . . 109.5 ?
    H9C N9 H9D . . 109.5 ?
    C9 N9 H9E . . 109.5 ?
    H9C N9 H9E . . 109.5 ?
    H9D N9 H9E . . 109.5 ?
    C10 N10 H10C . . 109.5 ?
    C10 N10 H10D . . 109.5 ?
    H10C N10 H10D . . 109.5 ?
    C10 N10 H10E . . 109.5 ?
    H10C N10 H10E . . 109.5 ?
    H10D N10 H10E . . 109.5 ?
    C1A N1A N2A . . 105.64(13) ?
    N3A N2A N1A . . 108.65(13) ?
    N2A N3A N4A . . 110.11(13) ?
    C1A N4A N3A . . 104.69(13) ?
    C1B N1B N2B . . 105.69(13) ?
    N3B N2B N1B . . 108.54(13) ?
    N2B N3B N4B . . 109.96(13) ?
    C1B N4B N3B . . 105.03(13) ?
    H1B O1 H1A . . 108.9 ?
    H2A O2 H2B . . 110.7 ?
loop_
    _geom_hbond_atom_site_label_D
    _geom_hbond_atom_site_label_H
    _geom_hbond_atom_site_label_A
    _geom_hbond_site_symmetry_A
    _geom_hbond_distance_DH
    _geom_hbond_distance_HA
    _geom_hbond_distance_DA
    _geom_hbond_angle_DHA
    O2 H2B N4A 1_565 0.82 2.02 2.843(2) 176.8
    O2 H2A N13A . 0.85 2.08 2.919(2) 173.4
    O1 H1A N4B . 0.84 2.02 2.857(2) 178.5
    O1 H1B N13B 1_545 0.85 2.10 2.946(2) 174.3
    N10 H10E N3A 2_556 0.89 2.02 2.869(2) 160.3
    N10 H10D N1B 2_567 0.89 2.00 2.848(2) 158.7
    N10 H10C N14A 2_566 0.89 2.08 2.938(2) 162.5
    N9 H9E N1A 1_556 0.89 1.98 2.8517(19) 165.0
    N9 H9D N14B 1_545 0.89 2.13 2.888(2) 142.5
    N9 H9C N3B . 0.89 2.01 2.856(2) 159.3
    N11B H11B O2 . 0.86 1.86 2.685(2) 160.6
    N11A H11A O1 . 0.86 1.87 2.6903(19) 160.0
