# Supplementary material for: Ethane-1,2-diaminium bis­{5-[4-(1H-tetra­zol-5-yl)phen­yl]tetra­zolide} dihydrate
Source: Acta Crystallogr Sect E Struct Rep Online. 2011 Aug 27;67(Pt 9):o2481. doi: 10.1107/S1600536811034143 (PMC3200657; doi:10.1107/S1600536811034143)
Supplement: Supplementary file 2 [file e-67-o2481-Isup2.hkl]

# 
# h,k,l, Fc-squared, Fo-squared, sigma(Fo-squared) and status flag 
# 
data_I
_shelx_title ' xb3346_0m in P-1' 
_shelx_refln_list_code          4 
_shelx_F_calc_maximum      288.85 
_exptl_crystal_F_000       548.00 
_reflns_d_resolution_high  0.8409 
 
loop_ 
 _symmetry_equiv_pos_as_xyz 
 'x, y, z' 
 '-x, -y, -z' 
 
_cell_length_a     7.3918 
_cell_length_b    12.4699 
_cell_length_c    13.6367 
_cell_angle_alpha  89.774 
_cell_angle_beta   78.556 
_cell_angle_gamma  74.153 
 
_shelx_F_squared_multiplier     1.000 
 
loop_ 
 _refln_index_h 
 _refln_index_k 
 _refln_index_l 
 _refln_F_squared_calc 
 _refln_F_squared_meas 
 _refln_F_squared_sigma 
 _refln_observed_status 
   1   0   0      509.03      599.48     15.62 o 
   2   0   0    83433.36    65089.73   1622.04 o 
   3   0   0     4972.08     5157.71    130.18 o 
   4   0   0     7331.37     7493.78    188.76 o 
   5   0   0      607.21      620.96     19.53 o 
   6   0   0      156.63      130.83      7.16 o 
   7   0   0       29.01       23.43      3.25 o 
  -8   1   0        0.00       -2.60      1.95 o 
  -6   1   0       56.31       50.12      3.91 o 
  -5   1   0      316.96      310.48     11.07 o 
  -4   1   0      216.89      228.46      8.46 o 
  -3   1   0      300.89      280.54      9.11 o 
  -2   1   0       35.19       40.36      1.95 o 
  -1   1   0        0.08        0.65      6.51 o 
   0   1   0        0.48        0.65      6.51 o 
   1   1   0       26.73       24.15      1.30 o 
   2   1   0      927.60      921.67     24.73 o 
   3   1   0      188.95      201.78      7.16 o 
   4   1   0     1163.84     1152.09     31.89 o 
   5   1   0      831.48      884.57     26.04 o 
   6   1   0      503.03      466.04     16.27 o 
   7   1   0      596.62      654.80     22.13 o 
   8   1   0       81.92       69.00      5.86 o 
  -7   2   0        1.71        2.60      1.95 o 
  -5   2   0       27.39       34.50      3.25 o 
  -4   2   0       46.00       44.26      3.25 o 
  -3   2   0        0.33        0.65      0.65 o 
  -2   2   0      357.20      379.32      8.46 o 
  -1   2   0      397.42      442.10      8.51 o 
   0   2   0     1058.21     1144.93     20.71 o 
   1   2   0     2365.18     2211.17     39.58 o 
   2   2   0     4915.64     4917.84     71.28 o 
   3   2   0      368.98      374.27     11.72 o 
   4   2   0       32.05       25.38      2.60 o 
   5   2   0      168.40      186.16      8.46 o 
   6   2   0        6.79        4.56      1.95 o 
   7   2   0        1.63       -0.65      1.30 o 
   8   2   0        2.46        2.60      1.95 o 
  -7   3   0        0.21        0.65      1.95 o 
  -6   3   0        1.00        1.95      1.95 o 
  -5   3   0       12.74       18.88      3.25 o 
  -4   3   0      203.65      218.05      5.93 o 
  -3   3   0        4.68        4.09      1.30 o 
  -2   3   0      624.61      634.08     12.40 o 
  -1   3   0        8.59        8.79      0.98 o 
   0   3   0       40.26       40.05      1.38 o 
   1   3   0        5.98        5.55      0.46 o 
   2   3   0      200.08      204.72      3.72 o 
   3   3   0        0.71        0.87      0.38 o 
   4   3   0        3.26        1.52      1.30 o 
   5   3   0        4.20        7.16      1.95 o 
   6   3   0       16.28       16.92      2.60 o 
   7   3   0       61.10       70.95      5.86 o 
   8   3   0        2.56        3.25      2.60 o 
  -7   4   0        0.04        0.65      1.95 o 
  -6   4   0        0.71       -0.65      1.30 o 
  -5   4   0       26.13       16.27      3.25 o 
  -4   4   0      239.69      257.10     10.41 o 
  -3   4   0       13.99       15.72      1.08 o 
  -2   4   0     1294.02     1336.10     25.06 o 
  -1   4   0      239.14      219.56      5.00 o 
   0   4   0     1576.94     1632.88     29.68 o 
   1   4   0     1544.62     1414.32     26.00 o 
   2   4   0     1315.38     1357.40     25.54 o 
   3   4   0        0.01        0.43      0.41 o 
   4   4   0        2.51        1.52      0.38 o 
   5   4   0       12.18       14.97      2.60 o 
   6   4   0       24.38       19.53      3.25 o 
   7   4   0        0.68        0.65      1.30 o 
   8   4   0        9.25        5.86      2.60 o 
  -6   5   0        2.74        2.60      1.95 o 
  -5   5   0        1.23        1.30      1.30 o 
  -4   5   0       46.23       40.36      3.91 o 
  -3   5   0        1.20        0.65      0.65 o 
  -2   5   0       24.91       28.64      1.95 o 
  -1   5   0       13.77       15.07      1.08 o 
   0   5   0        0.22        0.33      0.98 o 
   1   5   0        0.63        0.00      0.46 o 
   2   5   0       10.20        8.90      0.98 o 
   3   5   0       20.94       19.13      2.60 o 
   4   5   0        0.00        0.00      0.65 o 
   5   5   0       11.58       11.72      2.60 o 
   6   5   0       16.93       16.92      3.25 o 
   7   5   0       13.83       19.53      3.25 o 
   8   5   0        1.82        0.00      1.95 o 
  -6   6   0       19.70       22.78      3.91 o 
  -5   6   0       50.08       43.61      4.56 o 
  -4   6   0      274.15      294.86     12.37 o 
  -3   6   0       54.04       52.72      3.91 o 
  -2   6   0      114.56      117.16      5.86 o 
  -1   6   0      215.48      232.69      5.63 o 
   0   6   0        0.12        0.00      0.46 o 
   1   6   0       42.85       37.76      1.84 o 
   2   6   0       41.51       32.20      4.88 o 
   3   6   0      206.50      208.50      5.74 o 
   4   6   0        0.46        0.43      0.65 o 
   5   6   0        2.53        1.63      0.98 o 
   6   6   0       92.17       94.38      6.51 o 
   7   6   0        0.00        1.30      1.95 o 
   8   6   0        9.15       11.07      3.25 o 
  -6   7   0       25.46       25.38      4.56 o 
  -5   7   0        8.31        6.51      2.60 o 
  -4   7   0       59.73       63.14      5.21 o 
  -3   7   0       13.31       14.32      2.60 o 
  -2   7   0      196.80      221.31      9.11 o 
  -1   7   0       21.52       20.89      1.95 o 
   0   7   0       24.87       23.52      1.56 o 
   1   7   0        0.94        0.33      0.46 o 
   2   7   0        4.06        3.25      0.92 o 
   3   7   0       25.64       25.71      1.84 o 
   4   7   0        1.22        1.52      0.58 o 
   5   7   0        0.17        0.33      0.92 o 
   6   7   0       20.77       19.14      2.60 o 
   7   7   0        0.55       -0.65      1.30 o 
   8   7   0        0.41        0.65      1.30 o 
  -5   8   0        0.04       -0.65      1.30 o 
  -4   8   0       32.49       31.89      3.91 o 
  -3   8   0       93.86      108.05      6.51 o 
  -2   8   0      206.68      221.31      9.76 o 
  -1   8   0       86.59       85.92      5.21 o 
   0   8   0       55.05       49.47      2.50 o 
   1   8   0       14.60       10.41      1.95 o 
   2   8   0        0.56        1.52      0.58 o 
   3   8   0       13.71       16.58      2.60 o 
   4   8   0       29.39       22.29      2.03 o 
   5   8   0      185.37      203.68     10.41 o 
   6   8   0        2.30        1.95      1.30 o 
   7   8   0        5.42       10.41      3.25 o 
   8   8   0        3.60        5.86      2.60 o 
  -5   9   0       18.40       11.72      3.25 o 
  -4   9   0      280.68      289.00     13.02 o 
  -3   9   0       51.83       48.17      4.56 o 
  -2   9   0      173.86      168.58      8.46 o 
  -1   9   0      137.59      131.48      7.16 o 
   0   9   0       45.24       38.40      3.91 o 
   1   9   0        9.24        6.99      2.93 o 
   2   9   0        0.07        0.22      0.58 o 
   3   9   0       35.79       38.67      2.50 o 
   4   9   0        6.96        2.86      1.08 o 
   5   9   0       55.99       58.69      3.43 o 
   6   9   0        0.03       -0.65      0.92 o 
   7   9   0        1.11       -0.65      1.30 o 
   8   9   0        0.81        0.00      1.95 o 
  -4  10   0       61.70       53.37      5.86 o 
  -3  10   0      163.42      184.85      9.76 o 
  -2  10   0      489.03      473.20     17.57 o 
  -1  10   0     1109.38     1104.57     33.20 o 
   0  10   0      593.77      581.90     19.53 o 
   1  10   0     4422.51     4515.27    117.16 o 
   2  10   0      412.70      443.50     10.81 o 
   3  10   0     4947.48     5107.71     92.97 o 
   4  10   0       59.44       61.24      3.58 o 
   5  10   0     1681.04     1757.78     34.97 o 
   6  10   0       34.39       29.29      4.56 o 
   7  10   0      372.02      412.67     17.57 o 
  -3  11   0        2.46        1.30      1.95 o 
  -2  11   0       38.21       31.24      3.91 o 
  -1  11   0       21.30       26.04      3.91 o 
   0  11   0        0.83        2.60      1.30 o 
   1  11   0        5.75        7.81      1.95 o 
   2  11   0        0.05        0.33      0.92 o 
   3  11   0        8.42        7.33      2.28 o 
   4  11   0        0.42        1.17      1.08 o 
   5  11   0      130.39      138.14      5.74 o 
   6  11   0        0.81        0.65      1.95 o 
   7  11   0      138.79      144.50      9.76 o 
  -2  12   0        2.10        1.30      1.95 o 
  -1  12   0        0.09        1.30      1.95 o 
   0  12   0       35.19       39.05      4.56 o 
   1  12   0        6.17        6.51      1.95 o 
   2  12   0        0.57        0.00      1.30 o 
   3  12   0       72.07       72.04      3.89 o 
   4  12   0       34.00       30.94      3.25 o 
   5  12   0       13.45       10.60      2.03 o 
   6  12   0       25.39       17.57      3.91 o 
  -1  13   0       75.32       83.31      6.51 o 
   0  13   0        7.86        8.46      2.60 o 
   1  13   0       14.31       16.27      3.25 o 
   2  13   0        0.14        2.60      1.95 o 
   3  13   0        4.82        2.60      1.95 o 
   4  13   0        1.13        0.91      1.08 o 
   5  13   0        7.70        7.81      3.25 o 
   6  13   0        4.25        1.30      2.60 o 
   0  14   0        0.93        3.25      1.95 o 
   1  14   0        4.18        4.56      2.60 o 
   2  14   0       18.38       18.88      3.25 o 
   3  14   0       12.00       14.97      3.25 o 
   4  14   0        6.06        5.86      2.60 o 
  -4 -14   1       10.03        7.16      2.60 o 
  -3 -14   1       15.10       15.62      3.25 o 
  -2 -14   1       51.01       46.86      5.21 o 
  -1 -14   1       29.28       21.48      3.91 o 
   0 -14   1       16.19       13.02      3.25 o 
  -5 -13   1       24.12       26.41      4.23 o 
  -4 -13   1       60.19       58.84      3.91 o 
  -3 -13   1       40.88       35.80      4.56 o 
  -2 -13   1       27.79       32.54      3.91 o 
  -1 -13   1      196.95      198.52     10.41 o 
   0 -13   1        1.50        0.00      1.30 o 
   1 -13   1      194.10      210.24     11.07 o 
  -6 -12   1        2.61        1.95      2.60 o 
  -5 -12   1        2.57        2.32      1.56 o 
  -4 -12   1       13.67       13.79      2.30 o 
  -3 -12   1        0.01        1.95      1.30 o 
  -2 -12   1        0.99        1.30      1.30 o 
  -1 -12   1        0.00        1.95      1.30 o 
   0 -12   1       24.37       11.72      3.25 o 
   1 -12   1        4.02        1.95      1.30 o 
   2 -12   1        0.02       -1.30      1.30 o 
   3 -12   1       14.25       10.41      3.25 o 
  -7 -11   1       76.38       67.04      6.51 o 
  -6 -11   1        7.80        4.15      2.93 o 
  -5 -11   1      428.13      430.75     11.73 o 
  -4 -11   1        1.66        1.04      1.08 o 
  -3 -11   1      443.38      451.40     11.51 o 
  -2 -11   1       10.36        7.16      1.95 o 
  -1 -11   1      336.23      360.60     14.32 o 
   0 -11   1        6.89        5.21      1.95 o 
   1 -11   1      153.20      166.63      9.11 o 
   2 -11   1        0.05       -0.65      1.30 o 
   3 -11   1       13.68       14.32      3.25 o 
  -7 -10   1      127.40      121.72      8.46 o 
  -6 -10   1        0.06        0.13      1.08 o 
  -5 -10   1      257.58      267.14      8.46 o 
  -4 -10   1       50.89       46.48      3.91 o 
  -3 -10   1       53.72       48.86      4.23 o 
  -2 -10   1      277.93      279.82      7.58 o 
  -1 -10   1       25.28       22.13      3.25 o 
   0 -10   1      591.59      586.46     19.53 o 
   1 -10   1      173.34      163.38      8.46 o 
   2 -10   1      639.08      646.99     22.13 o 
   3 -10   1      328.27      350.83     14.97 o 
   4 -10   1      169.24      173.79     10.41 o 
  -7  -9   1       51.27       50.77      5.86 o 
  -6  -9   1        8.06        7.03      1.56 o 
  -5  -9   1       12.82       11.75      1.84 o 
  -4  -9   1       70.07       76.48      3.68 o 
  -2  -9   1       16.58       16.06      2.60 o 
  -1  -9   1      321.22      330.45      8.25 o 
   0  -9   1       71.57       75.50      5.21 o 
   1  -9   1      295.27      299.41     11.72 o 
   2  -9   1       38.39       39.05      3.91 o 
   3  -9   1      139.01      135.39      7.81 o 
   4  -9   1       17.17       22.13      3.91 o 
   5  -9   1       53.69       41.66      5.21 o 
  -8  -8   1        2.41        2.60      2.60 o 
  -7  -8   1       36.10       39.70      5.21 o 
  -6  -8   1       23.82       23.29      2.50 o 
  -5  -8   1        6.60        7.57      2.93 o 
  -4  -8   1      199.68      201.13      6.20 o 
  -3  -8   1       19.15       21.66      1.95 o 
  -2  -8   1     1608.32     1637.67     31.30 o 
  -1  -8   1       39.14       46.87      2.30 o 
   0  -8   1     1670.98     1722.52     32.43 o 
   1  -8   1      247.49      266.87     10.41 o 
   2  -8   1      455.71      477.11     16.92 o 
   3  -8   1      322.38      346.93     13.67 o 
   4  -8   1      117.77      117.16      7.16 o 
   5  -8   1       34.75       42.31      5.21 o 
  -8  -7   1       28.67       25.38      4.56 o 
  -7  -7   1        3.04        1.95      1.95 o 
  -6  -7   1      225.15      241.08      9.11 o 
  -5  -7   1        5.03        6.20      1.38 o 
  -4  -7   1      109.39      104.16      4.14 o 
  -3  -7   1      215.20      215.17      6.20 o 
  -2  -7   1       48.67       43.58      3.58 o 
  -1  -7   1       67.51       70.35      2.76 o 
   0  -7   1       95.65       90.58      3.58 o 
   1  -7   1       41.38       37.10      3.25 o 
   2  -7   1       12.77       13.67      2.60 o 
   3  -7   1       83.30       82.01      5.21 o 
   4  -7   1       12.44       11.07      2.60 o 
   5  -7   1       96.32      109.35      7.16 o 
   6  -7   1        6.38        3.91      2.60 o 
  -8  -6   1        0.05        0.00      1.95 o 
  -7  -6   1        8.09        6.51      2.60 o 
  -6  -6   1        2.64        1.30      1.30 o 
  -5  -6   1        2.03        1.52      1.30 o 
  -4  -6   1       12.42        6.92      1.95 o 
  -3  -6   1       27.47       25.40      1.84 o 
  -2  -6   1       76.86       83.67      3.22 o 
  -1  -6   1      232.31      247.02      5.98 o 
   0  -6   1      622.71      675.15     24.41 o 
   1  -6   1      521.22      544.44     10.93 o 
   2  -6   1       80.85       78.76      4.56 o 
   3  -6   1      246.29      261.66     10.41 o 
   4  -6   1       83.13       84.62      5.86 o 
   6  -6   1       29.56       11.72      3.25 o 
  -8  -5   1        0.35        0.00      1.95 o 
  -7  -5   1        4.92        5.21      1.95 o 
  -6  -5   1        0.28        1.30      1.30 o 
  -5  -5   1        3.18        2.28      0.98 o 
  -4  -5   1      107.43      110.17      3.89 o 
  -3  -5   1       63.36       67.37      2.76 o 
  -2  -5   1        3.26        0.98      0.46 o 
  -1  -5   1      177.04      164.34      4.35 o 
   0  -5   1        3.57        4.56      0.58 o 
   1  -5   1       50.82       41.20      1.63 o 
   2  -5   1        2.02        0.33      0.46 o 
   3  -5   1       25.17       26.69      3.25 o 
   4  -5   1        7.33       11.72      2.60 o 
   5  -5   1       28.03       27.99      3.91 o 
   6  -5   1        5.57        8.46      2.60 o 
   7  -5   1       21.80       20.83      3.91 o 
  -8  -4   1        1.78        1.95      1.95 o 
  -7  -4   1       16.44       13.02      3.25 o 
  -6  -4   1        5.55        3.91      1.95 o 
  -5  -4   1       11.16        6.51      1.95 o 
  -4  -4   1      214.65      210.76      4.40 o 
  -3  -4   1       17.52       22.54      1.32 o 
  -2  -4   1      413.69      378.86      8.28 o 
  -1  -4   1      598.21      529.83     10.59 o 
   0  -4   1      679.29      630.53     12.19 o 
   1  -4   1       90.92       71.15      3.25 o 
   2  -4   1       61.48       65.74      2.17 o 
   3  -4   1       26.46       27.18      2.28 o 
   4  -4   1       69.84       78.11      5.21 o 
   5  -4   1       18.44       17.57      3.25 o 
   6  -4   1        0.08        1.95      1.95 o 
   7  -4   1        0.01        0.65      1.95 o 
  -8  -3   1       39.11       34.50      4.56 o 
  -7  -3   1        6.18        4.56      1.95 o 
  -6  -3   1      477.91      481.66     17.57 o 
  -5  -3   1       40.28       45.56      3.91 o 
  -4  -3   1     1244.02     1251.68     35.15 o 
  -3  -3   1      408.19      378.11      8.51 o 
  -2  -3   1      135.29      140.60      3.68 o 
  -1  -3   1     2844.74     2676.23     47.87 o 
   0  -3   1     1658.46     1672.13     35.15 o 
   1  -3   1      108.52       98.94      3.91 o 
   2  -3   1     2004.47     2056.30     37.27 o 
   3  -3   1       20.58       24.42      2.60 o 
   4  -3   1      183.63      194.17      5.47 o 
   5  -3   1        0.42        1.30      1.30 o 
   6  -3   1        7.12        7.81      2.60 o 
   7  -3   1        0.71        0.65      1.95 o 
  -8  -2   1        2.58        1.95      1.95 o 
  -7  -2   1        0.90       -1.30      1.30 o 
  -6  -2   1       17.02       12.37      2.60 o 
  -5  -2   1        0.69        1.30      1.30 o 
  -4  -2   1      219.71      235.62      9.11 o 
  -3  -2   1        7.07        5.86      1.30 o 
  -2  -2   1        0.11        0.98      0.98 o 
  -1  -2   1      365.30      316.01      6.44 o 
   0  -2   1      350.61      263.76      5.28 o 
   1  -2   1     1045.45      985.46     26.04 o 
   2  -2   1        1.57        3.91      0.46 o 
   3  -2   1       10.40        8.46      1.30 o 
   4  -2   1      221.49      234.44      5.93 o 
   5  -2   1        7.79        5.95      1.08 o 
   6  -2   1       63.12       56.63      4.56 o 
   7  -2   1        4.88        7.16      2.60 o 
  -8  -1   1        0.23        1.95      1.95 o 
  -7  -1   1      206.66      192.01      9.76 o 
  -6  -1   1      130.00      146.45      7.81 o 
  -5  -1   1      324.28      302.67     11.72 o 
  -4  -1   1     1947.33     2074.41     55.33 o 
  -3  -1   1        4.39        5.86      1.30 o 
  -2  -1   1     7236.30     7479.46    186.81 o 
  -1  -1   1      397.82      324.15      6.44 o 
   0  -1   1      351.95      369.06      9.76 o 
   1  -1   1      138.46      121.72      3.91 o 
   3  -1   1      989.99     1040.78     27.99 o 
   4  -1   1        1.30        1.30      0.65 o 
   5  -1   1       98.50       98.94      5.21 o 
   6  -1   1        2.80        3.25      1.30 o 
   7  -1   1        0.27        0.00      1.95 o 
   8  -1   1        0.05        1.30      1.95 o 
  -7   0   1        6.00        5.21      2.60 o 
  -6   0   1      507.84      526.58     17.57 o 
  -5   0   1        0.11        0.00      0.65 o 
  -4   0   1     4038.39     4130.59    105.45 o 
  -3   0   1      420.71      408.11     12.37 o 
  -2   0   1    11121.04    10327.79    258.41 o 
  -1   0   1      132.33      132.13      4.56 o 
   0   0   1       18.72        0.00      6.51 o 
   1   0   1      184.35      180.30      5.21 o 
   2   0   1     2629.08     2699.27     68.34 o 
   3   0   1     5471.98     5650.44    141.90 o 
   4   0   1     2946.03     3140.58     80.71 o 
   5   0   1      984.49     1019.96     29.29 o 
   6   0   1      451.16      440.66     15.62 o 
   7   0   1      117.42      116.51      7.16 o 
  -6   1   1       89.92       78.76      5.21 o 
  -5   1   1       77.43       84.62      5.21 o 
  -4   1   1      437.17      446.52     14.32 o 
  -3   1   1        5.80        3.91      1.30 o 
  -2   1   1      537.08      504.45     14.32 o 
  -1   1   1     1039.24     1032.32     26.69 o 
   0   1   1      190.03      180.95      5.21 o 
   1   1   1      460.00      382.46      7.36 o 
   2   1   1     6294.95     6345.60    158.82 o 
   3   1   1      928.43      917.77     25.38 o 
   4   1   1     1170.63     1150.14     31.89 o 
   5   1   1      609.27      646.99     20.18 o 
   6   1   1      160.62      132.13      7.16 o 
   7   1   1       50.19       53.37      4.56 o 
  -6   2   1       26.26       35.15      3.91 o 
  -5   2   1        5.71        5.86      1.95 o 
  -4   2   1      201.14      221.96      8.46 o 
  -3   2   1      221.92      233.02      7.81 o 
  -2   2   1      586.47      536.99     14.97 o 
  -1   2   1     1022.37      991.32     25.38 o 
   0   2   1      437.49      377.21      7.36 o 
   1   2   1      871.66      734.00     13.57 o 
   2   2   1      529.51      572.21     11.72 o 
   3   2   1     1481.81     1414.62     26.46 o 
   4   2   1      240.99      238.23      9.11 o 
   5   2   1     1728.93     1781.51     48.82 o 
   6   2   1      157.52      161.42      7.81 o 
   7   2   1      176.40      171.19      9.11 o 
   8   2   1       97.99      111.30      7.81 o 
  -7   3   1        0.84        1.30      1.95 o 
  -6   3   1       19.47       15.62      3.25 o 
  -5   3   1       53.01       53.41      3.25 o 
  -4   3   1       39.10       42.31      3.25 o 
  -3   3   1        5.44        5.21      1.30 o 
  -2   3   1      586.50      579.39     11.94 o 
  -1   3   1        0.07        0.00      0.46 o 
   0   3   1     2415.60     2431.81     43.49 o 
   1   3   1      232.22      199.94      4.35 o 
   2   3   1     2856.24     2886.65     45.89 o 
   3   3   1       53.44       49.97      3.72 o 
   4   3   1      191.04      194.18      5.00 o 
   5   3   1        1.01        0.98      0.92 o 
   6   3   1       16.46       12.37      2.60 o 
   7   3   1        3.18        3.91      1.95 o 
   8   3   1        1.63        3.25      1.95 o 
  -7   4   1        1.80        2.60      2.60 o 
  -6   4   1       15.20       10.41      3.25 o 
  -5   4   1        8.38        5.21      1.95 o 
  -4   4   1       44.92       44.86      3.58 o 
  -3   4   1        8.64        5.67      1.08 o 
  -2   4   1      171.23      176.85      4.53 o 
  -1   4   1      234.78      232.57      8.46 o 
   0   4   1      205.94      217.19      4.82 o 
   1   4   1     1104.79      998.00     18.64 o 
   2   4   1        0.25        0.98      0.46 o 
   3   4   1       19.02       15.13      0.83 o 
   4   4   1      154.78      133.15      3.34 o 
   5   4   1       28.83       22.44      2.60 o 
   6   4   1       21.83       27.34      3.25 o 
   7   4   1        6.61        7.81      2.60 o 
   8   4   1        9.39        5.21      2.60 o 
  -6   5   1        3.63        1.95      1.95 o 
  -5   5   1        6.19        7.81      2.60 o 
  -4   5   1      100.37      104.79      6.51 o 
  -3   5   1       44.65       45.53      2.17 o 
  -2   5   1       31.66       23.67      1.63 o 
  -1   5   1      111.86      115.12      3.43 o 
   0   5   1       36.51       32.31      1.56 o 
   1   5   1      108.23      103.53      3.22 o 
   2   5   1       71.04       60.53      2.30 o 
   3   5   1      104.08       98.01      2.58 o 
   4   5   1        0.67        1.17      0.64 o 
   5   5   1       45.19       47.52      3.91 o 
   6   5   1        6.51        5.86      1.95 o 
   7   5   1       21.10       20.18      3.25 o 
   8   5   1        0.86        2.60      1.95 o 
  -6   6   1       45.00       40.36      5.21 o 
  -5   6   1       15.99       15.62      3.25 o 
  -4   6   1       32.79       31.24      3.91 o 
  -3   6   1      112.83      123.67      7.16 o 
  -2   6   1       68.15       80.06      3.91 o 
  -1   6   1      733.00      774.91     15.37 o 
   0   6   1      100.32      115.78      3.43 o 
   1   6   1      556.37      584.40     11.97 o 
   2   6   1       20.38       25.81      1.56 o 
   3   6   1        6.61        7.22      0.92 o 
   4   6   1       13.59       11.84      1.56 o 
   5   6   1        8.49        7.00      1.63 o 
   6   6   1      125.52      119.77      7.16 o 
   7   6   1        5.65        2.60      1.95 o 
   8   6   1       16.56       20.18      3.91 o 
  -6   7   1        0.33       -1.95      1.95 o 
  -5   7   1        5.98        7.16      2.60 o 
  -4   7   1        1.17        0.00      1.30 o 
  -3   7   1       53.77       54.68      4.56 o 
  -2   7   1      150.05      169.88      7.81 o 
  -1   7   1       35.35       41.01      2.03 o 
   0   7   1       98.62       95.14      3.25 o 
   1   7   1       47.73       54.15      2.60 o 
   2   7   1       52.57       52.28      3.25 o 
   3   7   1        0.39       -0.22      0.58 o 
   4   7   1      109.30      109.03      4.23 o 
   5   7   1       30.67       29.94      2.17 o 
   6   7   1       48.60       45.56      4.56 o 
   7   7   1        0.92       -0.65      1.30 o 
   8   7   1       26.56       24.73      4.56 o 
  -5   8   1        1.32        0.65      1.95 o 
  -4   8   1       36.73       40.36      4.56 o 
  -3   8   1       22.29       15.62      3.25 o 
  -2   8   1       95.59       97.63      5.86 o 
  -1   8   1      224.15      249.94     10.41 o 
   0   8   1      738.93      733.75     15.17 o 
   1   8   1      785.63      885.61     17.95 o 
   2   8   1     1201.97     1215.90     23.93 o 
   3   8   1      559.55      582.35     13.11 o 
   4   8   1      344.26      346.34      8.71 o 
   5   8   1       10.10       11.72      2.60 o 
   6   8   1      156.59      152.96      9.11 o 
   7   8   1       12.84        5.86      2.60 o 
   8   8   1        0.04       -1.30      1.95 o 
  -5   9   1       21.84       22.78      4.56 o 
  -4   9   1      178.65      194.62     10.41 o 
  -3   9   1       16.35       17.57      3.25 o 
  -2   9   1      188.20      204.38      9.76 o 
  -1   9   1      132.51      130.83      7.16 o 
   0   9   1      311.90      337.16     12.37 o 
   1   9   1      127.62      127.29      6.51 o 
   2   9   1      124.56      133.45      4.60 o 
   3   9   1       46.72       50.78      2.76 o 
   4   9   1      113.99      124.54      4.82 o 
   5   9   1       27.34       30.47      2.50 o 
   6   9   1      152.22      152.31      9.11 o 
   7   9   1       10.38       14.32      3.91 o 
   8   9   1       52.13       55.33      6.51 o 
  -4  10   1       32.26       32.54      4.56 o 
  -3  10   1      188.34      206.99     10.41 o 
  -2  10   1        5.84        3.91      1.95 o 
  -1  10   1      618.26      618.35     20.83 o 
   0  10   1       27.32       24.08      3.25 o 
   1  10   1      238.50      257.61      7.12 o 
   2  10   1      291.73      298.52      8.04 o 
   3  10   1       28.94       23.36      2.03 o 
   4  10   1      211.21      225.78      7.12 o 
   5  10   1      282.90      286.58      8.46 o 
   6  10   1        3.98        0.65      1.95 o 
   7  10   1      381.43      376.87     16.27 o 
  -3  11   1      100.84      105.45      7.81 o 
  -2  11   1        2.84        2.60      1.95 o 
  -1  11   1       15.00        9.11      2.60 o 
   0  11   1      155.46      175.74      8.46 o 
   1  11   1       25.68       27.99      3.25 o 
   2  11   1      171.20      174.22     13.67 o 
   3  11   1      566.80      623.08     14.49 o 
   4  11   1       33.67       40.92      2.97 o 
   5  11   1      602.47      656.10     22.78 o 
   6  11   1        8.49        8.46      3.25 o 
   7  11   1      162.18      156.22      9.76 o 
  -2  12   1        2.74        3.91      1.95 o 
  -1  12   1       18.97       14.32      3.25 o 
   0  12   1        5.51        1.95      1.30 o 
   1  12   1       25.32       26.69      3.91 o 
   2  12   1        1.35        3.25      1.95 o 
   3  12   1       11.03       14.07      2.03 o 
   4  12   1       22.98       32.60      2.76 o 
   5  12   1        3.39        3.25      2.60 o 
   6  12   1       65.99       85.92      7.16 o 
  -1  13   1      124.38      109.35      7.81 o 
   0  13   1       22.65       26.04      3.91 o 
   1  13   1      159.81      158.17      9.11 o 
   2  13   1        0.07        0.65      1.30 o 
   3  13   1      160.61      149.06      8.46 o 
   4  13   1       10.61        8.03      1.95 o 
   5  13   1       13.90       14.97      3.91 o 
   6  13   1       14.31       23.43      4.56 o 
   0  14   1       24.13       27.34      4.56 o 
   1  14   1        0.02        0.65      1.30 o 
   2  14   1       82.56       76.15      5.86 o 
   3  14   1        0.12        0.00      1.30 o 
   5  14   1       27.11       33.85      5.21 o 
  -4 -14   2        0.01        0.00      1.95 o 
  -3 -14   2        0.49       -0.65      1.30 o 
  -2 -14   2        1.32        2.60      1.95 o 
  -1 -14   2        0.09        1.95      1.95 o 
   0 -14   2        2.81        0.00      1.30 o 
  -5 -13   2      212.29      219.09      8.04 o 
  -4 -13   2      286.31      344.98     14.97 o 
  -3 -13   2      344.20      376.22     15.62 o 
  -2 -13   2      359.25      406.81     16.27 o 
  -1 -13   2      155.25      161.42      9.11 o 
   0 -13   2      102.13      108.05      7.16 o 
   1 -13   2        0.13       -1.30      1.30 o 
  -6 -12   2        0.42        0.26      1.30 o 
  -5 -12   2       45.10       44.87      3.68 o 
  -4 -12   2        3.96        5.30      1.63 o 
  -3 -12   2       12.21       10.41      2.60 o 
  -2 -12   2        0.87        1.95      1.30 o 
  -1 -12   2        3.79        0.65      1.30 o 
   0 -12   2        1.10        0.65      1.30 o 
   1 -12   2       13.29       12.37      2.60 o 
   2 -12   2        0.20        0.65      1.30 o 
   3 -12   2       31.29       35.80      5.21 o 
  -7 -11   2        3.88        8.46      3.25 o 
  -6 -11   2      101.26      100.69      5.06 o 
  -5 -11   2       10.40        7.91      1.84 o 
  -4 -11   2      193.29      180.62      6.44 o 
  -3 -11   2        0.86       -0.33      0.92 o 
  -2 -11   2      485.09      471.25     16.92 o 
  -1 -11   2       18.33       15.62      3.25 o 
   0 -11   2      376.54      371.66     14.97 o 
   1 -11   2       30.91       26.04      3.91 o 
   2 -11   2       65.87       74.20      6.51 o 
   3 -11   2        0.11       -1.30      1.95 o 
  -7 -10   2        3.65        2.79      1.56 o 
  -6 -10   2       32.40       37.47      3.12 o 
  -5 -10   2        0.61        0.39      1.08 o 
  -4 -10   2        2.20        2.99      1.30 o 
  -3 -10   2      170.49      171.73      6.18 o 
  -2 -10   2        1.67        2.28      0.92 o 
  -1 -10   2      781.93      792.14     24.73 o 
   0 -10   2        1.32       -0.65      1.30 o 
   1 -10   2     1032.49      995.87     30.59 o 
   2 -10   2        2.81        1.30      1.30 o 
   3 -10   2      384.37      361.25     14.97 o 
   4 -10   2        0.13        0.65      1.95 o 
  -7  -9   2       31.73       34.55      3.58 o 
  -6  -9   2       19.59       15.11      2.03 o 
  -5  -9   2        0.38        0.00      1.30 o 
  -4  -9   2      178.89      190.50      9.11 o 
  -3  -9   2        5.26        7.32      3.25 o 
  -2  -9   2        1.54        3.58      0.92 o 
  -1  -9   2       33.72       32.94      2.03 o 
   0  -9   2        5.10        9.11      1.95 o 
   1  -9   2       12.56        7.81      1.95 o 
   2  -9   2        8.85        6.51      1.95 o 
   3  -9   2        7.14        8.46      2.60 o 
   4  -9   2       58.16       59.23      5.86 o 
   5  -9   2       64.47       63.14      6.51 o 
  -7  -8   2        0.47        1.30      1.95 o 
  -6  -8   2       29.06       31.26      2.76 o 
  -5  -8   2        0.20        0.65      0.92 o 
  -4  -8   2       92.04       98.64      4.14 o 
  -3  -8   2       49.08       48.49      2.76 o 
  -2  -8   2       63.18       60.54      2.76 o 
  -1  -8   2       36.01       37.17      4.88 o 
   0  -8   2        0.32        0.65      0.65 o 
   1  -8   2        5.25        3.25      1.30 o 
   2  -8   2        5.21        7.16      1.95 o 
   3  -8   2       46.75       39.70      3.91 o 
   4  -8   2       17.85       17.57      3.25 o 
   5  -8   2        4.72        3.91      2.60 o 
  -8  -7   2        3.43        0.65      1.95 o 
  -7  -7   2       80.72       81.36      6.51 o 
  -6  -7   2      208.73      203.72     13.02 o 
  -5  -7   2      170.48      171.23      5.98 o 
  -4  -7   2      780.90      769.71     16.79 o 
  -3  -7   2       14.65       13.35      1.38 o 
  -2  -7   2     2173.35     2267.99     42.11 o 
  -1  -7   2        2.44        3.91      0.92 o 
   0  -7   2      536.84      537.77     11.21 o 
   1  -7   2       52.12       44.91      3.25 o 
   2  -7   2      104.82      111.95      5.86 o 
   3  -7   2       94.79       95.68      5.86 o 
   4  -7   2       62.38       58.58      4.56 o 
   5  -7   2       43.82       44.26      4.56 o 
   6  -7   2        0.93        0.00      1.95 o 
  -8  -6   2        1.45        0.00      1.95 o 
  -7  -6   2       54.55       47.52      5.21 o 
  -6  -6   2        0.02        1.30      1.30 o 
  -5  -6   2      256.33      259.06      7.58 o 
  -4  -6   2       18.32       20.55      1.84 o 
  -3  -6   2      766.86      828.92     17.03 o 
  -2  -6   2        0.38        0.00      0.46 o 
  -1  -6   2      920.75     1057.79     20.48 o 
   0  -6   2      146.74      162.26      6.51 o 
   1  -6   2       50.25       60.44      3.91 o 
   2  -6   2       79.75       67.69      4.56 o 
   3  -6   2       93.30       92.43      5.21 o 
   4  -6   2        1.26        1.95      1.95 o 
   5  -6   2       93.67      100.89      6.51 o 
   6  -6   2        1.34        3.25      1.95 o 
  -8  -5   2        0.00       -1.30      1.30 o 
  -7  -5   2       83.54       91.13      6.51 o 
  -6  -5   2        1.74        3.91      1.95 o 
  -5  -5   2      186.46      197.57      6.20 o 
  -4  -5   2      135.39      145.15      4.82 o 
  -3  -5   2       52.13       57.57      2.60 o 
  -2  -5   2       90.96       82.68      2.76 o 
  -1  -5   2      281.95      272.83      6.20 o 
   0  -5   2      370.05      348.18      8.46 o 
   1  -5   2      160.11      186.16      7.16 o 
   2  -5   2        1.69        2.60      1.30 o 
   3  -5   2      201.32      210.89      8.46 o 
   4  -5   2        0.41        0.00      1.30 o 
   6  -5   2       25.97       22.13      3.91 o 
   7  -5   2       15.73        5.21      2.60 o 
  -8  -4   2       22.75       21.60      3.91 o 
  -7  -4   2       13.21       12.37      2.60 o 
  -6  -4   2        6.34        6.51      1.95 o 
  -5  -4   2       34.01       37.75      3.91 o 
  -4  -4   2        1.50        1.52      0.58 o 
  -3  -4   2      180.63      189.18      5.28 o 
  -2  -4   2       26.32       30.36      1.56 o 
  -1  -4   2      365.56      367.40     10.41 o 
   0  -4   2      215.04      209.75      4.82 o 
   1  -4   2      259.58      263.61      8.46 o 
   2  -4   2       50.02       50.77      3.25 o 
   3  -4   2       72.59       77.46      4.56 o 
   4  -4   2       31.95       28.64      3.25 o 
   5  -4   2       19.20       27.99      3.25 o 
   6  -4   2       34.35       31.89      3.91 o 
   7  -4   2        5.44        6.51      2.60 o 
  -8  -3   2        1.51        1.30      1.95 o 
  -7  -3   2        0.39       -0.65      1.30 o 
  -6  -3   2      246.11      229.12     10.41 o 
  -5  -3   2       23.90       22.13      3.25 o 
  -4  -3   2     2242.63     2224.77     59.23 o 
  -3  -3   2      519.28      484.13     10.59 o 
  -2  -3   2     4552.23     4305.67     77.09 o 
  -1  -3   2     4817.30     4387.36     63.63 o 
   0  -3   2     6823.25     6242.27    110.00 o 
   1  -3   2      270.52      233.67      7.81 o 
   2  -3   2      246.35      237.99      5.16 o 
   3  -3   2      107.91      117.81      3.12 o 
   4  -3   2       70.01       70.30      2.65 o 
   5  -3   2        3.01        1.95      1.30 o 
   6  -3   2        9.68        7.16      1.95 o 
   7  -3   2        0.03        2.60      1.95 o 
  -8  -2   2       82.00       73.55      6.51 o 
  -7  -2   2        1.16        0.00      1.95 o 
  -6  -2   2      255.76      245.39     11.07 o 
  -5  -2   2        0.63        1.30      1.30 o 
  -4  -2   2      171.33      182.90      7.81 o 
  -3  -2   2      115.25      123.02      5.21 o 
  -2  -2   2      209.14      202.80      5.06 o 
  -1  -2   2      962.85      939.04     14.15 o 
   0  -2   2      892.29      864.39     22.78 o 
   1  -2   2      332.00      318.94      9.11 o 
   2  -2   2      702.70      718.92     13.57 o 
   3  -2   2       64.99       75.20      2.50 o 
   4  -2   2        0.00        0.00      0.46 o 
   5  -2   2        2.47        1.63      0.92 o 
   6  -2   2        8.19        9.11      2.60 o 
   7  -2   2        3.99        3.25      1.95 o 
  -8  -1   2        9.93       11.07      3.25 o 
  -7  -1   2       24.65       22.78      3.25 o 
  -6  -1   2        9.33        5.21      1.95 o 
  -5  -1   2        6.38        5.86      1.95 o 
  -4  -1   2      533.86      567.58     17.57 o 
  -3  -1   2      542.50      565.63     16.92 o 
  -2  -1   2     5560.42     5548.25    139.29 o 
  -1  -1   2     3921.62     3728.78     66.28 o 
   0  -1   2     1975.53     2090.06     37.51 o 
   1  -1   2     9894.97     8596.63    152.80 o 
   2  -1   2     2429.82     2561.93     65.09 o 
   3  -1   2       48.13       51.45      1.84 o 
   4  -1   2      135.80      128.23      5.21 o 
   5  -1   2        0.06        0.43      0.65 o 
   6  -1   2      128.17      124.97      7.16 o 
   7  -1   2        1.87        1.95      1.95 o 
  -7   0   2       14.67       16.27      3.25 o 
  -6   0   2      484.32      512.26     17.57 o 
  -5   0   2      362.35      384.03     13.67 o 
  -4   0   2      911.89      881.97     25.38 o 
  -3   0   2      813.29      830.54     23.43 o 
  -2   0   2      156.10      115.86      4.56 o 
  -1   0   2      522.88      538.94     14.97 o 
   0   0   2      944.19      941.46     14.03 o 
   1   0   2      425.30      438.20      6.88 o 
   2   0   2     2160.26     1847.31    276.63 o 
   3   0   2     1778.88     1893.46     49.47 o 
   4   0   2      530.47      532.43     16.27 o 
   5   0   2      586.29      605.99     18.88 o 
   6   0   2      278.22      290.30     11.07 o 
  -7   1   2        1.94        3.25      1.95 o 
  -6   1   2       27.87       30.59      3.91 o 
  -5   1   2      118.50      134.74      6.51 o 
  -4   1   2      239.60      262.31      9.76 o 
  -3   1   2       12.29       13.02      1.95 o 
  -2   1   2     2680.57     2772.82     70.95 o 
  -1   1   2     4507.56     4806.88    120.42 o 
   0   1   2     5218.30     4903.21    124.32 o 
   1   1   2     7317.39     7093.48    179.65 o 
   2   1   2      480.18      519.22     10.13 o 
   3   1   2     4607.19     4734.14     84.92 o 
   4   1   2      223.08      215.45      8.46 o 
   5   1   2       23.30       26.04      2.60 o 
   6   1   2      293.05      293.55     11.72 o 
   7   1   2       12.59       11.07      2.60 o 
  -6   2   2       79.29       82.66      5.21 o 
  -5   2   2        0.52        0.65      1.30 o 
  -4   2   2      139.68      137.34      5.86 o 
  -3   2   2       95.20       88.52      3.91 o 
  -2   2   2      560.48      544.80     15.62 o 
  -1   2   2        1.35        3.25      0.65 o 
   0   2   2     1602.95     1591.38     38.08 o 
   1   2   2       92.40       87.15      1.72 o 
   2   2   2     2601.12     2529.23     36.95 o 
   3   2   2        6.62        6.97      0.98 o 
   4   2   2      334.81      358.37      8.51 o 
   5   2   2      288.93      308.23      8.14 o 
   6   2   2       20.26       20.76      2.03 o 
   7   2   2      119.44      119.77      7.16 o 
   8   2   2       20.01       29.29      4.56 o 
  -7   3   2        2.75        1.95      2.60 o 
  -5   3   2       61.30       61.18      3.91 o 
  -4   3   2      162.71      161.42      6.51 o 
  -3   3   2      118.97      113.91      5.21 o 
  -2   3   2       42.82       32.54      1.95 o 
  -1   3   2     2911.51     3023.42     76.81 o 
   0   3   2       89.61       80.07      2.30 o 
   1   3   2     9460.57     8699.89    216.75 o 
   2   3   2      252.40      228.55      5.35 o 
   3   3   2     2851.30     2453.27     67.96 o 
   4   3   2       49.55       47.52      3.25 o 
   5   3   2      861.43      821.14     17.01 o 
   6   3   2       22.47       24.99      2.03 o 
   7   3   2       28.45       27.99      3.91 o 
   8   3   2        2.34        1.30      1.95 o 
  -7   4   2        0.65        0.65      1.95 o 
  -6   4   2        0.14        2.60      1.95 o 
  -5   4   2        0.26        0.00      1.30 o 
  -4   4   2       82.75       78.86      3.60 o 
  -3   4   2       34.85       35.71      2.93 o 
  -2   4   2      168.10      172.97      4.82 o 
  -1   4   2        1.81        1.63      0.46 o 
   0   4   2      485.74      524.55     21.81 o 
   1   4   2        6.91        4.70      0.58 o 
   2   4   2      275.35      269.93      6.20 o 
   3   4   2        2.42        1.24      0.60 o 
   4   4   2      133.40      136.04      4.07 o 
   5   4   2       35.55       34.18      2.03 o 
   6   4   2        2.48        1.30      1.30 o 
   7   4   2        1.00        0.00      1.30 o 
   8   4   2        0.29       -0.65      1.95 o 
  -6   5   2       16.76       18.88      3.91 o 
  -5   5   2       69.69       79.41      6.51 o 
  -4   5   2      365.95      401.60     14.97 o 
  -3   5   2      436.63      477.08     10.75 o 
  -2   5   2      309.96      318.52      7.50 o 
  -1   5   2        0.12        0.65      0.65 o 
   0   5   2      248.19      262.83      6.20 o 
   1   5   2      249.22      206.01      5.06 o 
   2   5   2       78.88       86.31      2.97 o 
   3   5   2       96.57       53.37      2.60 o 
   4   5   2      628.10      624.75     10.48 o 
   5   5   2      106.25      108.93      3.73 o 
   6   5   2       50.91       63.14      5.21 o 
   7   5   2        7.79        6.51      2.60 o 
   8   5   2       29.28       29.29      4.56 o 
  -6   6   2       10.67        7.81      3.25 o 
  -5   6   2       26.91       27.99      3.91 o 
  -4   6   2      115.57      115.86      7.16 o 
  -3   6   2       56.86       54.68      4.56 o 
  -2   6   2      168.77      180.08      5.21 o 
  -1   6   2      175.59      174.88      4.82 o 
   0   6   2      640.16      749.25     14.95 o 
   1   6   2       90.46      101.89      3.22 o 
   2   6   2      873.04      981.21     19.10 o 
   3   6   2       79.01       89.11      3.12 o 
   4   6   2      471.16      489.59      8.73 o 
   5   6   2        8.91       11.41      1.95 o 
   6   6   2       12.61       15.62      3.25 o 
   7   6   2       30.55       28.64      3.91 o 
   8   6   2        2.24       -0.65      1.95 o 
  -5   7   2        2.52        3.91      2.60 o 
  -4   7   2       21.47       16.27      3.25 o 
  -3   7   2       41.72       36.45      3.91 o 
  -2   7   2       19.49       21.48      2.60 o 
  -1   7   2       97.14      109.85      3.60 o 
   0   7   2       89.10       86.57      3.22 o 
   1   7   2     1082.18     1145.12     22.32 o 
   2   7   2      333.62      347.68      8.04 o 
   3   7   2     1043.72     1080.01     21.37 o 
   4   7   2      226.31      237.97      6.57 o 
   5   7   2       98.17      116.38      5.53 o 
   6   7   2      216.45      195.27      9.76 o 
   7   7   2       49.22       39.05      4.56 o 
   8   7   2        5.93        9.11      3.25 o 
  -5   8   2       10.72        7.81      3.25 o 
  -4   8   2       26.29       27.34      3.91 o 
  -3   8   2       50.81       51.42      5.21 o 
  -2   8   2       79.19       80.06      5.21 o 
  -1   8   2       16.51       19.52      1.56 o 
   0   8   2       47.51       52.52      2.50 o 
   1   8   2       29.09       31.24      1.84 o 
   2   8   2       96.63       96.79      3.68 o 
   3   8   2       35.46       31.24      2.60 o 
   4   8   2      265.80      283.30      7.78 o 
   5   8   2       41.59       41.66      4.56 o 
   6   8   2      212.16      219.35     11.07 o 
   7   8   2        0.21       -0.65      1.95 o 
   8   8   2       15.13       16.92      3.91 o 
  -4   9   2        0.08       -1.95      1.30 o 
  -3   9   2       59.27       68.34      5.86 o 
  -2   9   2        0.03       -0.65      0.65 o 
  -1   9   2        5.20        4.56      1.95 o 
   0   9   2       80.49       84.00      3.43 o 
   1   9   2        0.00        0.00      0.46 o 
   2   9   2        0.82        0.87      0.65 o 
   3   9   2        7.06       10.01      1.56 o 
   4   9   2       15.22       17.74      2.03 o 
   5   9   2       25.80       30.59      3.91 o 
   6   9   2        1.51        0.65      1.95 o 
   7   9   2        4.08        6.51      2.60 o 
   8   9   2        1.90        1.95      2.60 o 
  -4  10   2       43.93       50.12      5.86 o 
  -3  10   2       83.44       94.38      7.16 o 
  -2  10   2      428.35      436.75     16.92 o 
  -1  10   2        1.23        1.95      1.30 o 
   0  10   2      683.82      702.97     22.78 o 
   1  10   2      159.35      167.75      5.52 o 
   2  10   2      458.03      439.26     10.81 o 
   3  10   2      187.48      183.65      8.79 o 
   4  10   2      184.01      179.00      5.93 o 
   5  10   2       41.16       37.75      4.56 o 
   6  10   2      113.38      108.05      7.81 o 
   7  10   2        1.50        3.25      2.60 o 
  -3  11   2       96.01      102.84      7.81 o 
  -2  11   2       47.89       48.17      5.21 o 
  -1  11   2      294.43      285.09     12.37 o 
   0  11   2       18.89       16.92      3.25 o 
   1  11   2      642.53      649.60     21.48 o 
   2  11   2       85.45       75.42      4.23 o 
   3  11   2       17.68       15.73      1.84 o 
   4  11   2      213.58      207.42      6.86 o 
   5  11   2      114.70      117.16      7.81 o 
   6  11   2       48.62       38.40      5.21 o 
   7  11   2      146.42      149.06      9.76 o 
  -2  12   2        1.49        0.65      1.95 o 
  -1  12   2        3.54        2.60      1.95 o 
   0  12   2       14.25        9.76      2.60 o 
   1  12   2        0.55        1.95      1.30 o 
   2  12   2        0.03        1.95      1.30 o 
   3  12   2        7.64        4.46      1.56 o 
   4  12   2        1.59        0.65      1.95 o 
   5  12   2       66.41       65.74      5.86 o 
   6  12   2        7.89        9.76      3.25 o 
  -1  13   2       63.39       66.39      6.51 o 
   0  13   2       84.52       90.47      6.51 o 
   1  13   2       46.11       46.21      5.21 o 
   2  13   2      569.04      614.45     21.48 o 
   3  13   2       87.42       95.03      6.51 o 
   4  13   2      383.12      425.69     16.92 o 
   5  13   2        0.00       -0.65      1.95 o 
   6  13   2      114.02      127.58      9.11 o 
   0  14   2        0.74        0.65      1.95 o 
   1  14   2        9.38       20.18      3.91 o 
   2  14   2        0.81       -1.30      1.30 o 
   3  14   2        2.75        2.60      1.95 o 
   5  14   2        3.74        1.95      2.60 o 
  -4 -14   3       11.87       13.02      3.25 o 
  -3 -14   3       15.59        5.86      2.60 o 
  -2 -14   3        4.22        4.56      1.95 o 
  -1 -14   3       25.84       24.73      3.91 o 
   0 -14   3       35.50       36.45      5.21 o 
  -5 -13   3       55.15       59.24      4.14 o 
  -4 -13   3       14.48       12.37      3.25 o 
  -3 -13   3       38.11       46.21      5.21 o 
  -2 -13   3       42.73       37.75      4.56 o 
  -1 -13   3        6.13        7.81      2.60 o 
   0 -13   3       52.43       52.72      5.21 o 
   1 -13   3        2.50        2.60      1.95 o 
  -6 -12   3        5.81        4.18      1.56 o 
  -5 -12   3      112.93      117.84      5.52 o 
  -4 -12   3      121.47      114.93      5.06 o 
  -3 -12   3      249.96      252.55     11.72 o 
  -2 -12   3      114.33      107.40      7.16 o 
  -1 -12   3      150.57      130.18      7.81 o 
   0 -12   3       32.62       29.94      3.91 o 
   1 -12   3       63.55       61.84      5.86 o 
   2 -12   3        0.47       -0.65      1.30 o 
  -6 -11   3        0.93        2.14      1.56 o 
  -5 -11   3       10.36        8.31      2.03 o 
  -4 -11   3        5.97        4.23      1.38 o 
  -3 -11   3      151.82      142.31      5.28 o 
  -2 -11   3      159.93      154.91      8.46 o 
  -1 -11   3      170.47      149.71      8.46 o 
   0 -11   3      383.85      369.06     14.97 o 
   1 -11   3      138.99      132.13      7.81 o 
   2 -11   3      388.05      377.52     15.62 o 
   3 -11   3      163.97      186.81     10.41 o 
  -7 -10   3        3.17       -0.33      1.38 o 
  -6 -10   3      123.18      130.67      7.81 o 
  -5 -10   3       32.66       30.44      3.25 o 
  -4 -10   3       68.08       73.11      3.91 o 
  -3 -10   3       69.01       61.19      3.22 o 
  -2 -10   3      225.22      227.72      6.86 o 
  -1 -10   3       94.32       78.76      5.21 o 
   0 -10   3       85.37       81.36      5.86 o 
   1 -10   3       12.25       18.88      3.25 o 
   2 -10   3        1.64        1.30      1.30 o 
   3 -10   3      112.18      120.42      7.81 o 
   4 -10   3       44.93       55.33      5.86 o 
  -7  -9   3        0.00       -0.65      1.38 o 
  -6  -9   3        1.10        1.04      1.08 o 
  -5  -9   3        1.41        1.30      1.08 o 
  -4  -9   3       45.93       43.29      2.76 o 
  -3  -9   3        0.25        0.00      0.58 o 
  -2  -9   3        3.59        4.88      1.38 o 
  -1  -9   3       28.78       35.15      3.25 o 
   0  -9   3        3.61        9.11      1.95 o 
   1  -9   3       10.07        5.21      1.95 o 
   2  -9   3       13.70        7.16      1.95 o 
   3  -9   3       60.21       70.30      5.86 o 
   4  -9   3        5.38        5.21      2.60 o 
   5  -9   3        0.39       -1.30      1.95 o 
  -7  -8   3        7.74        6.51      2.60 o 
  -6  -8   3        0.07        0.26      1.08 o 
  -5  -8   3       51.64       49.68      3.25 o 
  -4  -8   3        0.16        0.33      0.92 o 
  -3  -8   3        5.92        5.53      1.38 o 
  -2  -8   3        2.91        3.58      0.92 o 
  -1  -8   3        2.01        2.28      0.92 o 
   0  -8   3      167.83      158.17      7.16 o 
   1  -8   3       61.10       59.88      4.56 o 
   2  -8   3       96.76       91.78      5.86 o 
   3  -8   3      119.44      118.46      7.16 o 
   4  -8   3        0.03        0.65      1.30 o 
   5  -8   3       28.14       26.69      3.91 o 
  -7  -7   3        2.41        2.60      1.95 o 
  -6  -7   3        7.11        6.69      1.56 o 
  -5  -7   3       16.22       19.21      4.23 o 
  -4  -7   3        0.40       -0.22      0.65 o 
  -3  -7   3       99.34       98.29      3.68 o 
  -2  -7   3       75.40       77.46      4.56 o 
  -1  -7   3      437.27      405.99     11.39 o 
   0  -7   3       28.93       28.88      1.56 o 
   1  -7   3      496.19      497.29     16.27 o 
   2  -7   3        9.53        7.81      1.95 o 
   3  -7   3       26.29       24.08      3.25 o 
   4  -7   3       20.90       23.43      3.25 o 
   5  -7   3       17.20       20.83      3.25 o 
   6  -7   3        4.12        5.86      2.60 o 
  -8  -6   3       53.21       50.77      5.86 o 
  -7  -6   3       28.37       24.08      3.91 o 
  -6  -6   3      103.26       97.63      6.51 o 
  -5  -6   3      166.57      146.86      5.52 o 
  -4  -6   3       42.69       43.13      2.50 o 
  -3  -6   3      429.18      435.78     10.13 o 
  -2  -6   3       23.09       31.40      1.06 o 
  -1  -6   3        1.67        0.00      0.65 o 
   0  -6   3       11.79        7.87      0.92 o 
   1  -6   3        8.13        7.16      1.30 o 
   2  -6   3        4.63        3.91      1.30 o 
   3  -6   3        0.00        0.00      1.30 o 
   4  -6   3        4.68        7.81      1.95 o 
   5  -6   3        5.63        1.95      1.95 o 
   6  -6   3       17.92       17.57      3.25 o 
  -8  -5   3        0.10        0.65      1.95 o 
  -7  -5   3       16.75        9.11      2.60 o 
  -6  -5   3        0.00        0.65      1.30 o 
  -5  -5   3      307.18      309.28      8.79 o 
  -4  -5   3        0.65        0.87      0.58 o 
  -3  -5   3     2443.39     2607.03     48.33 o 
  -2  -5   3       58.05       54.37      2.30 o 
  -1  -5   3    11062.76    11344.81    200.44 o 
   0  -5   3      135.22      150.44      3.89 o 
   1  -5   3     7354.13     7548.46    189.41 o 
   2  -5   3     1095.68     1135.16     31.24 o 
   3  -5   3     1803.97     1876.54     50.77 o 
   4  -5   3      413.33      436.75     14.97 o 
   5  -5   3      112.69      104.14      6.51 o 
   6  -5   3       30.91       31.89      3.91 o 
   7  -5   3        2.88        2.60      1.95 o 
  -8  -4   3        8.77        7.81      3.25 o 
  -7  -4   3        0.04       -0.33      0.98 o 
  -6  -4   3        2.34        0.00      1.30 o 
  -5  -4   3       39.93       35.80      3.91 o 
  -4  -4   3       71.49       73.19      4.56 o 
  -3  -4   3       67.70       73.37      2.97 o 
  -2  -4   3       89.77       90.16      3.22 o 
  -1  -4   3       40.60       36.52      1.34 o 
   0  -4   3      250.73      271.96      5.93 o 
   1  -4   3       21.42       17.57      1.95 o 
   2  -4   3        5.24        3.91      1.30 o 
   3  -4   3        7.70        6.51      1.30 o 
   4  -4   3       25.26       26.69      2.60 o 
   5  -4   3       18.27       11.07      2.60 o 
   6  -4   3       50.77       59.88      5.21 o 
   7  -4   3       10.04        7.16      2.60 o 
  -8  -3   3        0.22        0.00      1.95 o 
  -7  -3   3        0.02       -0.65      1.95 o 
  -6  -3   3       14.13       15.60      5.53 o 
  -5  -3   3        0.00        0.00      1.30 o 
  -4  -3   3       42.71       38.40      3.25 o 
  -3  -3   3       68.53       63.02      3.58 o 
  -2  -3   3      263.04      268.92     10.74 o 
  -1  -3   3     1578.04     1475.80     22.17 o 
   0  -3   3       14.81       16.66      0.98 o 
   1  -3   3      199.39      164.03      5.86 o 
   2  -3   3      283.01      267.52      9.11 o 
   3  -3   3      205.39      221.81      5.00 o 
   4  -3   3       30.43       37.75      3.25 o 
   5  -3   3        4.34        6.51      1.95 o 
   6  -3   3        9.05       10.41      2.60 o 
   7  -3   3        3.84        5.21      2.60 o 
  -8  -2   3       12.46       14.97      3.91 o 
  -7  -2   3        1.22        1.30      1.95 o 
  -6  -2   3      215.55      220.00     10.41 o 
  -5  -2   3       18.91       16.27      2.60 o 
  -4  -2   3      109.57      112.61      4.14 o 
  -3  -2   3      187.63      186.16      7.16 o 
  -2  -2   3       11.04        8.51      0.92 o 
  -1  -2   3      350.72      321.99      5.50 o 
   0  -2   3      307.05      289.72      4.89 o 
   1  -2   3       35.70       41.27      1.08 o 
   2  -2   3      224.66      248.73      6.51 o 
   3  -2   3       47.53       57.28      2.60 o 
   4  -2   3      223.64      264.82      6.66 o 
   5  -2   3        9.16        8.46      1.95 o 
   6  -2   3       37.29       46.21      3.91 o 
   7  -2   3        0.46       -0.65      1.30 o 
  -7  -1   3        2.28        0.65      1.95 o 
  -6  -1   3       29.08       35.15      3.91 o 
  -5  -1   3       53.96       56.63      4.56 o 
  -4  -1   3       70.56       80.06      4.56 o 
  -3  -1   3       61.96       53.37      3.25 o 
  -2  -1   3      168.58      157.52      5.86 o 
  -1  -1   3      549.42      583.54     11.51 o 
   0  -1   3     3185.05     2857.46     41.46 o 
   1  -1   3     7075.35     7015.40    125.19 o 
   2  -1   3     1798.04     1647.42     42.31 o 
   3  -1   3      992.53     1051.85     27.99 o 
   4  -1   3     1478.39     1558.27     29.46 o 
   5  -1   3      479.30      500.77     11.27 o 
   6  -1   3       57.91       50.77      3.91 o 
  -7   0   3        1.20        0.65      1.95 o 
  -6   0   3        4.81        2.60      1.95 o 
  -5   0   3      329.44      340.42     12.37 o 
  -4   0   3      144.25      153.61      7.16 o 
  -3   0   3      858.95      859.84     24.08 o 
  -2   0   3        9.97       13.67      1.30 o 
  -1   0   3      581.34      520.72     14.97 o 
   0   0   3      133.11      102.51      2.11 o 
   1   0   3        5.50        7.92      0.64 o 
   2   0   3       13.73       17.04      0.89 o 
   3   0   3      523.71      535.97      9.00 o 
   4   0   3       96.98      109.84      4.23 o 
   5   0   3       44.70       44.65      2.30 o 
   6   0   3      139.04      168.02      5.52 o 
   8   0   3       79.97       74.20      6.51 o 
  -7   1   3       10.44        5.86      2.60 o 
  -6   1   3       39.73       39.70      3.91 o 
  -5   1   3      229.18      244.74      9.76 o 
  -4   1   3       25.88       28.64      2.60 o 
  -3   1   3     1144.19     1169.66     31.89 o 
  -2   1   3      529.91      545.45     15.62 o 
  -1   1   3     3204.93     2944.01     74.85 o 
   0   1   3     3535.15     3598.16     90.47 o 
   1   1   3     2493.89     2301.23     41.65 o 
   2   1   3      795.22      856.32     13.87 o 
   3   1   3        0.00        4.23      3.58 o 
   4   1   3      489.64      551.66     11.97 o 
   5   1   3       92.77       99.62      3.89 o 
   6   1   3        2.42        1.30      0.92 o 
   7   1   3        1.44       -0.39      1.08 o 
  -6   2   3        1.37        0.65      1.95 o 
  -5   2   3      226.42      238.23      9.76 o 
  -4   2   3       63.11       71.60      4.56 o 
  -3   2   3       52.32       54.68      3.25 o 
  -2   2   3        0.82        0.65      0.65 o 
  -1   2   3      219.41      247.34      7.81 o 
   0   2   3       43.05       35.15      1.95 o 
   1   2   3      112.67      113.67      2.29 o 
   2   2   3       28.17       30.59      1.38 o 
   3   2   3       18.63       13.48      1.08 o 
   4   2   3       60.52       58.75      2.50 o 
   5   2   3        2.68        2.28      0.98 o 
   6   2   3       25.16       22.86      2.03 o 
   7   2   3        1.02        1.82      1.08 o 
   8   2   3        7.92        3.91      1.95 o 
  -7   3   3        4.65        1.95      2.60 o 
  -5   3   3       30.42       24.73      3.25 o 
  -4   3   3       52.62       61.84      3.91 o 
  -3   3   3      348.28      353.44     11.72 o 
  -2   3   3      232.20      206.33      7.16 o 
  -1   3   3      456.23      431.54     13.02 o 
   0   3   3     1434.97     1328.45     24.62 o 
   1   3   3      202.62      178.14     23.43 o 
   2   3   3      920.64      849.21     13.12 o 
   3   3   3        9.95       17.96      2.60 o 
   4   3   3        9.72       11.75      1.38 o 
   5   3   3      208.60      183.57     15.62 o 
   6   3   3        5.21        4.64      1.63 o 
   7   3   3        3.01        2.60      1.95 o 
   8   3   3        6.30        6.51      2.60 o 
  -6   4   3       24.01       16.92      3.91 o 
  -5   4   3      139.17      158.82      9.11 o 
  -4   4   3        0.18        0.00      0.65 o 
  -3   4   3        0.21        0.00      0.65 o 
  -2   4   3      124.40      142.91      4.35 o 
  -1   4   3      159.40      173.14      4.60 o 
   0   4   3        6.43        3.38      0.65 o 
   1   4   3      108.44      112.18      4.56 o 
   2   4   3       10.88        7.39      0.67 o 
   3   4   3       99.77       92.90      2.19 o 
   4   4   3        1.82        1.95      0.98 o 
   5   4   3       46.70       47.90      2.50 o 
   6   4   3        0.59        0.00      0.92 o 
   7   4   3        0.82        3.91      1.95 o 
   8   4   3        0.68       -0.65      1.95 o 
  -6   5   3        1.20        2.60      2.60 o 
  -5   5   3       20.30       11.72      3.25 o 
  -4   5   3      194.87      183.98     28.31 o 
  -3   5   3      310.73      308.33      7.81 o 
  -2   5   3     1762.07     1892.55     35.65 o 
  -1   5   3      412.52      443.16      9.89 o 
   0   5   3     9508.26    10022.32    176.97 o 
   1   5   3      439.02      474.85      9.89 o 
   3   5   3       12.54       12.37      0.83 o 
   4   5   3     1856.81     1963.52     29.80 o 
   5   5   3      170.14      180.95      5.47 o 
   6   5   3      400.72      389.89     14.97 o 
   7   5   3        3.59        4.56      2.60 o 
   8   5   3        1.49        0.00      1.30 o 
  -6   6   3        3.06        3.25      2.60 o 
  -5   6   3       26.93       29.94      4.56 o 
  -4   6   3       53.82       63.79      5.21 o 
  -3   6   3      147.96      148.94      5.21 o 
  -2   6   3       20.57       22.86      1.84 o 
  -1   6   3        0.61        0.33      0.46 o 
   0   6   3        0.00        0.33      0.46 o 
   1   6   3        6.83       11.72      1.30 o 
   2   6   3        3.65        3.65      0.65 o 
   3   6   3        7.04        5.21      1.30 o 
   4   6   3       24.54       26.93      2.40 o 
   5   6   3       52.67       55.33      4.56 o 
   6   6   3       82.90       78.76      5.86 o 
   7   6   3       41.51       43.61      5.21 o 
   8   6   3       41.34       33.20      4.56 o 
  -5   7   3        3.14        1.95      1.95 o 
  -4   7   3        0.72        0.00      1.30 o 
  -3   7   3       18.53       19.53      3.25 o 
  -2   7   3      129.79      143.70      4.82 o 
  -1   7   3      113.05      122.30      3.91 o 
   0   7   3      382.74      389.12      8.97 o 
   1   7   3        6.00        6.34      0.98 o 
   2   7   3      708.88      735.44     15.17 o 
   3   7   3       93.60       92.15      3.43 o 
   5   7   3       30.96       29.29      3.91 o 
   6   7   3       24.23       23.43      3.91 o 
   7   7   3       58.93       60.53      5.86 o 
   8   7   3        4.83        1.30      1.95 o 
  -5   8   3        0.00        1.30      1.95 o 
  -4   8   3       35.74       44.91      5.21 o 
  -3   8   3        2.95        0.65      1.30 o 
  -2   8   3      138.64      133.43      7.16 o 
  -1   8   3      130.24      129.24      4.35 o 
   0   8   3        0.43        0.65      0.65 o 
   1   8   3       30.26       26.75      1.84 o 
   2   8   3        2.94        3.25      0.92 o 
   3   8   3        7.93        5.66      1.08 o 
   4   8   3        0.53        0.00      0.58 o 
   5   8   3      109.89      100.24      6.51 o 
   6   8   3        1.17        0.00      1.30 o 
   7   8   3       88.36       89.17      7.16 o 
   8   8   3        0.10       -0.65      1.30 o 
  -4   9   3        8.59        3.25      1.95 o 
  -3   9   3       48.14       40.36      4.56 o 
  -2   9   3        2.13        1.95      1.30 o 
  -1   9   3       10.64       11.72      2.60 o 
   0   9   3       46.80       52.10      2.76 o 
   1   9   3        5.58        5.55      0.92 o 
   2   9   3        0.85        3.38      1.08 o 
   3   9   3       19.87       19.21      1.84 o 
   4   9   3        0.49       -0.65      1.30 o 
   5   9   3        7.28        6.51      2.60 o 
   6   9   3        0.67        0.65      1.95 o 
   7   9   3        1.83        1.30      1.95 o 
   8   9   3       27.67       21.48      4.56 o 
  -3  10   3       25.54       18.88      3.91 o 
  -2  10   3        7.48        9.11      2.60 o 
  -1  10   3       16.04       15.62      2.60 o 
   0  10   3       39.43       36.45      3.91 o 
   1  10   3      168.88      163.76     10.74 o 
   2  10   3       85.79       79.56      7.16 o 
   3  10   3      167.22      158.19      7.49 o 
   4  10   3      173.32      141.90      7.81 o 
   5  10   3       98.81      100.89      7.16 o 
   6  10   3       28.99       21.48      3.91 o 
   7  10   3       36.22       35.80      5.21 o 
  -3  11   3      142.83      162.72      9.76 o 
  -2  11   3       39.39       41.66      5.21 o 
  -1  11   3      118.10      101.54      6.51 o 
   0  11   3      120.32      120.42      7.16 o 
   1  11   3       45.66       46.21      3.91 o 
   2  11   3      318.90      319.44      8.97 o 
   3  11   3      147.84      132.56      5.00 o 
   4  11   3      123.66      111.95      7.16 o 
   5  11   3      178.82      195.27     10.41 o 
   6  11   3      108.23      111.30      7.81 o 
   7  11   3       73.61       71.60      7.16 o 
  -2  12   3       25.29       14.32      3.91 o 
  -1  12   3        4.62        3.91      1.95 o 
   0  12   3        7.64        4.56      1.95 o 
   1  12   3       38.33       30.59      3.91 o 
   2  12   3      208.74      220.27      7.12 o 
   3  12   3      208.32      208.25      7.12 o 
   4  12   3      327.30      338.47     14.32 o 
   5  12   3       32.82       30.59      4.56 o 
   6  12   3      248.16      261.66     13.02 o 
  -1  13   3        0.76        0.65      1.30 o 
   0  13   3      125.59      138.64      8.46 o 
   1  13   3        5.39        5.21      1.95 o 
   2  13   3       19.24       22.13      3.25 o 
   3  13   3       62.17       58.58      5.21 o 
   4  13   3        0.13        0.00      1.95 o 
   5  13   3        0.06        0.65      2.60 o 
   6  13   3       38.53       39.05      5.21 o 
   1  14   3        8.30        6.51      2.60 o 
   2  14   3       66.86       96.33      7.16 o 
   4  14   3        2.39        0.65      2.60 o 
  -3 -14   4       20.91       15.62      3.25 o 
  -2 -14   4       70.59       97.63      7.81 o 
  -1 -14   4       43.86       58.58      5.86 o 
  -5 -13   4        0.00        0.00      1.38 o 
  -4 -13   4        0.06       -0.65      1.30 o 
  -3 -13   4       12.55       12.37      3.25 o 
  -2 -13   4       14.72       13.02      3.25 o 
  -1 -13   4       14.19       11.07      3.25 o 
   0 -13   4       11.12        4.56      1.95 o 
   1 -13   4        5.61        7.16      2.60 o 
  -5 -12   4       10.37        6.58      2.28 o 
  -4 -12   4        2.55        1.63      1.38 o 
  -3 -12   4        0.58        0.00      1.30 o 
  -2 -12   4       12.53       19.53      3.25 o 
  -1 -12   4       52.15       51.42      5.21 o 
   0 -12   4       66.02       59.23      5.86 o 
   1 -12   4       64.25       67.04      5.86 o 
   2 -12   4       46.51       39.70      5.21 o 
  -6 -11   4       50.93       53.39      4.23 o 
  -5 -11   4        0.69        0.39      1.08 o 
  -4 -11   4       25.16       26.10      2.76 o 
  -3 -11   4       71.93       66.39      5.21 o 
  -2 -11   4       67.33       47.52      4.56 o 
  -1 -11   4      165.60      141.24      7.81 o 
   0 -11   4      424.66      374.27     14.97 o 
   1 -11   4       98.84       95.68      6.51 o 
   2 -11   4      349.15      350.18     14.97 o 
   3 -11   4       68.29       61.84      5.86 o 
  -6 -10   4       35.90       34.05      3.22 o 
  -5 -10   4      100.88      104.86      5.06 o 
  -4 -10   4        1.33        0.91      1.08 o 
  -3 -10   4      229.11      224.98      8.46 o 
  -2 -10   4      122.70      123.02      7.16 o 
  -1 -10   4       31.69       19.53      3.25 o 
   0 -10   4      133.67      121.07      7.16 o 
   1 -10   4       59.14       48.17      4.56 o 
   2 -10   4       40.95       35.15      4.56 o 
   3 -10   4       67.80       67.69      5.86 o 
   4 -10   4        2.01       -0.65      1.95 o 
  -7  -9   4        2.19        0.87      3.25 o 
  -6  -9   4       11.97       13.41      2.30 o 
  -5  -9   4       21.81       21.20      2.30 o 
  -4  -9   4        4.33        2.08      1.08 o 
  -3  -9   4        0.83        1.95      1.63 o 
  -2  -9   4       10.57        8.66      1.38 o 
  -1  -9   4       25.07       26.04      3.25 o 
   0  -9   4      147.87      157.52      7.81 o 
   1  -9   4        0.33        1.95      1.30 o 
   2  -9   4      231.67      219.35      9.76 o 
   3  -9   4       57.20       56.63      5.21 o 
   4  -9   4       70.81       81.36      6.51 o 
   5  -9   4       21.35       19.53      3.91 o 
  -7  -8   4       17.87       14.97      3.25 o 
  -6  -8   4        7.01        7.84      1.84 o 
  -5  -8   4       71.47       71.36      3.89 o 
  -4  -8   4      132.58      130.65      7.81 o 
  -3  -8   4       79.44       84.01      5.53 o 
  -2  -8   4      761.63      798.69     16.79 o 
  -1  -8   4      626.36      587.19     12.60 o 
   0  -8   4       60.91       60.53      4.56 o 
   1  -8   4      938.95     1014.75     29.94 o 
   2  -8   4       19.41       18.23      2.60 o 
   3  -8   4      104.38      108.05      6.51 o 
   4  -8   4        8.10        7.16      2.60 o 
   5  -8   4        3.33        5.21      2.60 o 
  -7  -7   4       10.56        9.11      2.60 o 
  -6  -7   4        0.52        0.00      1.08 o 
  -5  -7   4        5.14        4.34      1.63 o 
  -4  -7   4        2.34        2.60      1.08 o 
  -3  -7   4       70.54       69.67      3.22 o 
  -2  -7   4       41.50       44.00      2.30 o 
  -1  -7   4       26.75       30.88      2.60 o 
   0  -7   4        1.55        1.30      1.30 o 
   1  -7   4        1.19        1.30      1.30 o 
   2  -7   4       60.96       59.23      4.56 o 
   3  -7   4       16.96       13.02      2.60 o 
   4  -7   4       14.59       17.57      3.25 o 
   5  -7   4       41.94       33.85      3.91 o 
   6  -7   4        0.14        1.30      1.95 o 
  -7  -6   4        0.33       -0.65      0.92 o 
  -6  -6   4       27.81       31.24      3.91 o 
  -5  -6   4       69.00       55.02      3.22 o 
  -4  -6   4       10.91        7.16      1.38 o 
  -3  -6   4      380.32      421.14     10.13 o 
  -2  -6   4        0.24        0.33      0.46 o 
  -1  -6   4        1.48        2.03      0.75 o 
   0  -6   4      163.19      181.15      4.53 o 
   1  -6   4       27.72       26.04      2.60 o 
   2  -6   4       45.34       44.91      3.25 o 
   3  -6   4       82.89       87.22      5.21 o 
   4  -6   4       51.35       42.31      3.91 o 
   5  -6   4        6.64        5.21      1.95 o 
   6  -6   4        1.31        1.30      1.95 o 
  -7  -5   4       47.20       46.21      5.21 o 
  -6  -5   4        1.81        0.00      1.30 o 
  -5  -5   4      202.66      198.61      6.83 o 
  -4  -5   4        0.05        0.00      0.58 o 
  -3  -5   4      666.44      690.17     14.73 o 
  -2  -5   4        9.06        7.28      0.53 o 
  -1  -5   4      277.84      311.90      5.71 o 
   0  -5   4       25.50       26.07      1.95 o 
   1  -5   4      117.60      126.27      5.86 o 
   2  -5   4       80.46       77.46      4.56 o 
   3  -5   4      584.99      620.96     19.53 o 
   4  -5   4      105.49      107.40      5.86 o 
   5  -5   4      200.73      203.08      9.11 o 
   6  -5   4       36.61       41.66      4.56 o 
   7  -5   4       27.44       18.88      3.91 o 
  -7  -4   4       14.46       12.37      3.25 o 
  -6  -4   4        0.15        0.65      1.30 o 
  -5  -4   4        3.32        0.65      0.92 o 
  -4  -4   4        2.71        2.60      0.92 o 
  -3  -4   4       85.80       84.94      5.21 o 
  -2  -4   4        1.54        1.95      0.46 o 
  -1  -4   4      821.74      801.41     12.77 o 
   0  -4   4      102.74       90.37      9.54 o 
   1  -4   4        3.19        0.00      0.65 o 
   2  -4   4        6.59        9.11      1.30 o 
   3  -4   4        1.19       -0.65      0.65 o 
   4  -4   4      112.71      105.45      5.86 o 
   5  -4   4       18.81       20.18      2.60 o 
   6  -4   4       47.73       54.02      4.56 o 
  -7  -3   4        0.01        0.00      1.95 o 
  -6  -3   4       12.42       13.67      3.25 o 
  -5  -3   4        1.70        0.65      1.30 o 
  -4  -3   4        1.72        0.65      1.30 o 
  -3  -3   4       52.54       53.38      2.76 o 
  -2  -3   4       18.82       22.15      1.38 o 
  -1  -3   4       22.10       26.01      0.95 o 
   0  -3   4      121.71      135.46      3.68 o 
   1  -3   4       10.38       15.42      0.83 o 
   2  -3   4       48.75       60.53      1.67 o 
   3  -3   4       35.10       33.00      2.28 o 
   4  -3   4      246.80      266.87      9.76 o 
   5  -3   4        1.34        0.65      1.30 o 
   6  -3   4       78.94       82.01      5.86 o 
  -7  -2   4        0.03        0.00      1.95 o 
  -6  -2   4       70.74       84.62      5.86 o 
  -5  -2   4       20.84       22.13      3.25 o 
  -4  -2   4       65.17       66.39      4.56 o 
  -3  -2   4       43.38       46.21      3.25 o 
  -2  -2   4       30.97       21.66      1.95 o 
  -1  -2   4      614.32      664.10     13.35 o 
   0  -2   4      378.02      332.79      5.64 o 
   1  -2   4     2893.09     3030.55     44.46 o 
   2  -2   4       19.96       19.60      1.86 o 
   3  -2   4       48.37       47.66      2.60 o 
   4  -2   4      305.52      332.65      7.58 o 
   5  -2   4        0.02        0.00      0.65 o 
   6  -2   4       25.47       24.08      3.25 o 
  -7  -1   4       80.30       83.31      6.51 o 
  -6  -1   4       58.40       59.88      5.21 o 
  -5  -1   4       67.65       66.39      4.56 o 
  -4  -1   4       32.57       33.20      3.25 o 
  -3  -1   4       48.86       41.01      3.25 o 
  -2  -1   4      196.31      163.38      6.51 o 
  -1  -1   4        7.62        3.61      0.46 o 
   0  -1   4      117.44       90.41      1.98 o 
   1  -1   4       37.10       27.79      1.13 o 
   2  -1   4        1.60        4.34      1.30 o 
   3  -1   4       72.78       78.18      2.93 o 
   4  -1   4      276.39      316.56      8.46 o 
   5  -1   4        4.42        1.63      0.92 o 
   6  -1   4       37.66       36.45      3.25 o 
   8  -1   4       17.85       14.32      3.91 o 
  -7   0   4        0.65        1.95      1.95 o 
  -6   0   4        7.12        5.86      1.95 o 
  -5   0   4      303.54      301.37     11.72 o 
  -4   0   4       34.76       29.29      3.25 o 
  -3   0   4     1454.56     1434.58     39.05 o 
  -2   0   4      301.11      330.00     10.41 o 
  -1   0   4     6684.50     6490.10    162.72 o 
   0   0   4     2049.22     1929.50     28.56 o 
   1   0   4     6064.94     5689.68     82.42 o 
   2   0   4      409.36      358.64      7.49 o 
   3   0   4      160.07      142.39      3.06 o 
   4   0   4      224.48      230.78      4.86 o 
   5   0   4       20.07       23.02      1.60 o 
   6   0   4        0.15        0.00      0.58 o 
   7   0   4       30.46       27.34      3.91 o 
   8   0   4        5.70        2.60      2.60 o 
  -7   1   4        0.91        0.00      1.95 o 
  -6   1   4        5.51        5.21      1.95 o 
  -5   1   4       17.89       11.07      2.60 o 
  -4   1   4        1.34        2.60      1.30 o 
  -3   1   4        0.04        0.00      0.65 o 
  -2   1   4        9.68        9.11      1.30 o 
  -1   1   4       28.60       26.69      1.95 o 
   0   1   4       35.89       21.85      1.38 o 
   1   1   4       39.13       35.26      1.95 o 
   2   1   4       65.15       40.70      1.84 o 
   3   1   4        4.21        2.74      0.73 o 
   4   1   4      187.66      186.17      4.10 o 
   5   1   4      126.28      145.72      3.72 o 
   6   1   4       27.47       29.79      2.30 o 
   7   1   4       10.92       10.59      4.88 o 
   8   1   4       50.08       57.28      5.21 o 
  -6   2   4        1.95       -0.65      1.30 o 
  -5   2   4       39.54       44.26      3.91 o 
  -4   2   4       32.58       30.59      3.25 o 
  -3   2   4        4.49        1.95      1.30 o 
  -2   2   4      242.14      254.50      9.11 o 
  -1   2   4      918.15      886.52     24.08 o 
   0   2   4      347.38      393.79     11.72 o 
   1   2   4      747.43      751.46     14.73 o 
   2   2   4      567.94      655.52     13.35 o 
   3   2   4       37.03       28.98      1.76 o 
   4   2   4      396.18      400.26     10.74 o 
   5   2   4       30.01       30.61      2.30 o 
   6   2   4        0.00       -0.33      0.92 o 
   7   2   4        2.52        0.98      1.38 o 
  -6   3   4       15.73       13.02      2.60 o 
  -5   3   4        0.87        0.65      1.30 o 
  -4   3   4      120.87      128.23      6.51 o 
  -3   3   4       27.51       27.34      2.60 o 
  -2   3   4       67.88       69.65      3.91 o 
  -1   3   4       36.19       32.54      2.60 o 
   0   3   4        7.98        8.46      1.30 o 
   1   3   4       54.93       60.28      2.03 o 
   2   3   4       45.06       40.93      1.06 o 
   3   3   4        5.66        7.84      1.63 o 
   4   3   4       28.83       27.33      2.93 o 
   5   3   4       31.94       37.93      2.60 o 
   6   3   4       81.12       85.69      3.89 o 
   7   3   4        0.06        0.00      0.92 o 
   8   3   4        0.87       -0.65      1.95 o 
  -6   4   4        0.20       -2.60      1.30 o 
  -5   4   4       78.57       85.27      5.21 o 
  -4   4   4        3.14        1.95      1.30 o 
  -3   4   4        1.51        0.00      0.65 o 
  -2   4   4      140.50      147.10      5.86 o 
  -1   4   4       24.01       31.24      2.60 o 
   0   4   4      304.76      253.37      6.51 o 
   1   4   4      310.17      297.46      9.76 o 
   2   4   4      530.06      531.15      8.86 o 
   3   4   4       36.04       35.15      1.06 o 
   4   4   4      196.67      200.43      5.74 o 
   5   4   4       79.62       76.35      3.43 o 
   6   4   4       81.46       80.25      3.91 o 
   7   4   4        3.16        4.56      1.95 o 
   8   4   4        0.22        1.30      1.95 o 
  -6   5   4        7.05        6.51      2.60 o 
  -5   5   4       13.14        7.16      2.60 o 
  -4   5   4      175.11      184.12      6.10 o 
  -3   5   4      132.70      135.88      5.86 o 
  -2   5   4      420.76      447.81     10.35 o 
  -1   5   4      154.35      162.72      4.82 o 
   0   5   4      361.13      386.82      8.74 o 
   1   5   4       96.51      103.18      3.22 o 
   2   5   4       20.39       23.05      1.16 o 
   3   5   4       17.90       15.77      1.26 o 
   4   5   4      300.01      292.54      7.32 o 
   5   5   4       18.74       15.10      1.95 o 
   6   5   4      300.79      297.46     12.37 o 
   7   5   4        4.10        3.91      1.95 o 
   8   5   4       28.81       20.83      3.91 o 
  -5   6   4        1.36        2.60      1.95 o 
  -4   6   4      205.15      213.49     10.41 o 
  -3   6   4       29.64       28.88      2.60 o 
  -2   6   4      174.97      175.71      5.47 o 
  -1   6   4      156.00      176.25      5.28 o 
   0   6   4      477.74      420.83     38.40 o 
   1   6   4       21.39       27.82      1.56 o 
   3   6   4        5.56        3.91      0.58 o 
   4   6   4      439.59      487.99     11.21 o 
   5   6   4       16.24       15.86      1.56 o 
   6   6   4      112.93      119.11      7.16 o 
   7   6   4       81.77       78.11      6.51 o 
   8   6   4       36.75       39.70      5.21 o 
  -5   7   4       14.61       13.67      3.25 o 
  -4   7   4        5.90        3.91      1.95 o 
  -3   7   4       94.08       86.57      5.86 o 
  -2   7   4       32.27       35.38      2.50 o 
  -1   7   4       50.21       54.06      2.76 o 
   0   7   4       16.12       13.41      1.38 o 
   1   7   4        6.55        6.58      1.08 o 
   2   7   4        0.04        0.33      0.46 o 
   3   7   4      155.91      138.42     19.53 o 
   4   7   4        1.95        1.30      1.30 o 
   5   7   4      199.23      195.27      9.11 o 
   6   7   4        7.50        7.81      2.60 o 
   7   7   4      170.08      192.01     10.41 o 
   8   7   4        0.63        0.00      1.95 o 
  -4   8   4        2.29        3.91      1.95 o 
  -3   8   4       29.01       28.64      3.91 o 
  -2   8   4      253.11      260.36     11.07 o 
  -1   8   4        0.05        0.00      0.46 o 
   0   8   4      539.17      546.97     12.19 o 
   1   8   4       45.15       46.21      2.30 o 
   2   8   4     1694.19     1763.34     33.59 o 
   3   8   4        1.18        1.08      0.58 o 
   4   8   4      537.18      538.29     18.88 o 
   5   8   4        5.86        3.91      1.95 o 
   6   8   4       15.30       13.67      3.25 o 
   7   8   4       22.44       22.13      3.91 o 
   8   8   4        0.20       -2.60      1.95 o 
  -4   9   4       18.39        5.86      1.95 o 
  -3   9   4       32.10       30.59      4.56 o 
  -2   9   4        3.05        3.91      1.95 o 
  -1   9   4      191.24      190.06      9.11 o 
   0   9   4        0.09       -0.22      0.65 o 
   1   9   4      135.97      138.04      4.60 o 
   2   9   4        4.82        4.99      1.08 o 
   3   9   4        9.24       10.21      1.56 o 
   4   9   4       12.10       12.37      2.60 o 
   5   9   4        0.03        0.00      1.30 o 
   6   9   4        3.15        3.25      2.60 o 
   7   9   4        0.35        1.95      1.95 o 
   8   9   4        9.11        2.60      2.60 o 
  -3  10   4        0.60       -1.30      1.30 o 
  -2  10   4      387.47      359.95     14.97 o 
  -1  10   4       13.89       14.32      3.25 o 
   0  10   4      351.54      327.82      8.97 o 
   1  10   4       51.13       56.69      2.97 o 
   2  10   4      283.35      253.74     11.72 o 
   3  10   4        0.01        0.00      1.30 o 
   4  10   4       25.55       19.53      3.25 o 
   5  10   4        0.00        0.65      1.95 o 
   6  10   4       58.57       52.72      5.86 o 
   7  10   4        0.40       -1.30      1.95 o 
  -2  11   4        1.77        1.30      1.95 o 
  -1  11   4      255.79      259.06     11.72 o 
   0  11   4       22.43       19.53      3.25 o 
   1  11   4      400.55      381.41     22.13 o 
   2  11   4       34.81       32.75      2.76 o 
   3  11   4      223.32      203.73      9.76 o 
   4  11   4        0.78        0.00      1.30 o 
   5  11   4       26.58       27.99      4.56 o 
   6  11   4        3.28        0.00      1.95 o 
   7  11   4        0.44        0.00      1.95 o 
  -2  12   4       14.93       23.43      4.56 o 
  -1  12   4        0.05        0.65      1.95 o 
   0  12   4      144.89      156.87      8.46 o 
   1  12   4        5.15        3.25      1.95 o 
   2  12   4       38.89       39.51      3.22 o 
   3  12   4       45.75       48.82      5.21 o 
   4  12   4        8.85        7.16      2.60 o 
   5  12   4        0.14       -1.30      1.95 o 
   6  12   4       52.32       53.37      5.86 o 
   0  13   4       32.50       41.01      4.56 o 
   1  13   4       61.31       49.47      5.21 o 
   3  13   4       22.76       22.13      3.91 o 
   4  13   4        8.63       13.02      3.25 o 
   5  13   4       15.01       16.27      3.91 o 
   1  14   4        4.90       16.27      3.25 o 
   4  14   4       11.82       22.78      4.56 o 
  -2 -14   5        1.10        2.60      1.95 o 
  -1 -14   5       22.06       22.78      3.91 o 
  -4 -13   5        5.83        4.56      1.95 o 
  -3 -13   5        4.88        5.86      2.60 o 
  -2 -13   5        1.56        0.65      1.95 o 
  -1 -13   5        0.55        3.25      1.95 o 
   0 -13   5        8.78       11.72      3.25 o 
   1 -13   5        8.84        9.76      3.25 o 
  -5 -12   5       19.81       23.49      3.91 o 
  -4 -12   5        3.70        5.86      1.95 o 
  -3 -12   5      179.80      215.45     11.07 o 
  -2 -12   5        1.83        0.00      1.30 o 
  -1 -12   5      121.42      144.50      8.46 o 
   0 -12   5       12.15       12.37      3.25 o 
   1 -12   5       15.70       23.43      3.91 o 
   2 -12   5       17.31       17.57      3.91 o 
  -6 -11   5       14.81       11.86      2.30 o 
  -5 -11   5       19.63       16.95      2.30 o 
  -4 -11   5      420.78      394.33     10.81 o 
  -3 -11   5        2.78        1.95      1.95 o 
  -2 -11   5      640.41      600.78     21.48 o 
  -1 -11   5      141.50      143.85      8.46 o 
   0 -11   5      357.33      326.75     13.67 o 
   1 -11   5      139.65      139.29      8.46 o 
   2 -11   5       21.67       18.88      3.91 o 
   3 -11   5       27.68       27.34      4.56 o 
  -6 -10   5        2.00        1.30      1.38 o 
  -5 -10   5        1.44        1.95      1.08 o 
  -4 -10   5       27.52       20.51      2.60 o 
  -3 -10   5        5.29        3.91      1.38 o 
  -2 -10   5        1.13        2.60      1.30 o 
  -1 -10   5      172.24      148.40      7.81 o 
   0 -10   5       64.02       46.86      4.56 o 
   1 -10   5       32.34       24.73      3.91 o 
   2 -10   5      302.44      293.55     13.02 o 
   3 -10   5       13.06       13.67      3.25 o 
   4 -10   5      187.07      203.73     11.07 o 
  -6  -9   5        0.72        0.91      1.08 o 
  -5  -9   5       98.90      106.78      5.06 o 
  -4  -9   5        9.52        6.77      1.56 o 
  -3  -9   5       41.29       34.08      2.50 o 
  -2  -9   5      355.48      392.30      9.82 o 
  -1  -9   5       13.80       12.37      2.60 o 
   0  -9   5      231.75      243.44     10.41 o 
   1  -9   5      198.32      218.70      9.76 o 
   2  -9   5       30.62       28.64      3.91 o 
   3  -9   5       36.60       33.85      3.91 o 
   4  -9   5        0.85        1.30      1.95 o 
   5  -9   5        1.04        0.00      1.95 o 
  -7  -8   5        8.36        4.56      2.60 o 
  -6  -8   5        5.22        6.34      2.60 o 
  -5  -8   5      228.21      243.11      7.82 o 
  -4  -8   5        0.37        0.33      0.98 o 
  -3  -8   5      710.64      727.00     16.33 o 
  -2  -8   5      218.38      222.98      6.39 o 
  -1  -8   5      759.66      799.30     24.73 o 
   0  -8   5      100.20       98.29      5.86 o 
   1  -8   5       15.09       14.32      2.60 o 
   2  -8   5       10.44       12.37      2.60 o 
   3  -8   5        2.22        1.95      1.30 o 
   4  -8   5        5.91        3.25      1.95 o 
   5  -8   5       24.32       27.99      3.91 o 
  -7  -7   5      104.90      107.40      7.81 o 
  -6  -7   5        1.77        1.95      1.13 o 
  -5  -7   5       84.43       87.00      5.86 o 
  -4  -7   5        5.52        4.88      1.38 o 
  -3  -7   5       10.16        9.30      1.38 o 
  -2  -7   5        9.68        6.97      1.38 o 
  -1  -7   5      106.79      126.82      3.20 o 
   0  -7   5      172.65      171.19      7.81 o 
   1  -7   5      174.56      172.49      7.81 o 
   2  -7   5        0.80        0.00      1.30 o 
   3  -7   5       87.02       80.71      5.21 o 
   4  -7   5       22.90       23.43      3.25 o 
   5  -7   5        0.37        0.65      1.95 o 
   6  -7   5        3.84        3.91      2.60 o 
  -7  -6   5        0.83       -1.30      1.95 o 
  -6  -6   5        4.38        3.25      1.95 o 
  -5  -6   5       14.18       13.41      1.50 o 
  -4  -6   5       52.82       59.36      9.11 o 
  -3  -6   5      281.34      285.16      7.58 o 
  -2  -6   5      321.04      332.04      6.92 o 
  -1  -6   5      203.80      206.54      6.51 o 
   0  -6   5     1118.47     1253.17     24.35 o 
   1  -6   5       61.84       70.95      4.56 o 
   2  -6   5       86.93      105.45      5.86 o 
   3  -6   5       56.43       61.84      4.56 o 
   4  -6   5        3.85        1.30      1.30 o 
   5  -6   5        6.21        5.86      1.95 o 
   6  -6   5       18.78       18.23      3.25 o 
  -7  -5   5       28.75       35.80      4.56 o 
  -6  -5   5       85.69       85.27      6.51 o 
  -5  -5   5       96.46       95.00      4.35 o 
  -4  -5   5      244.86      249.04      7.36 o 
  -3  -5   5       15.87       20.76      2.28 o 
  -2  -5   5      473.71      492.57     11.27 o 
  -1  -5   5     1572.80     1770.68     26.93 o 
   0  -5   5      515.86      534.67      9.00 o 
   1  -5   5     2077.46     2285.55     41.64 o 
   2  -5   5       80.69       76.15      4.56 o 
   3  -5   5      960.71     1039.48     29.94 o 
   4  -5   5       41.27       42.31      3.91 o 
   5  -5   5      198.51      201.13      9.11 o 
   6  -5   5       11.83       13.67      3.25 o 
  -7  -4   5        0.02       -0.65      1.95 o 
  -6  -4   5        1.25        0.65      1.30 o 
  -5  -4   5        1.99        0.65      1.30 o 
  -4  -4   5        6.03        5.01      1.95 o 
  -3  -4   5        3.17        2.93      0.92 o 
  -2  -4   5       46.61       52.80      2.50 o 
  -1  -4   5       17.92       19.69      1.34 o 
   0  -4   5       54.55       71.67      2.50 o 
   1  -4   5      140.37      146.89      3.06 o 
   2  -4   5      457.69      475.81     14.97 o 
   3  -4   5       26.24       33.20      2.60 o 
   4  -4   5        2.58        3.25      1.30 o 
   5  -4   5      145.17      158.17      7.81 o 
   6  -4   5       30.45       27.34      3.25 o 
  -7  -3   5        0.08       -2.60      1.30 o 
  -6  -3   5       85.44       92.43      6.51 o 
  -5  -3   5        3.39        5.86      1.95 o 
  -4  -3   5       26.70       26.04      3.25 o 
  -3  -3   5      269.32      244.64      7.49 o 
  -2  -3   5        0.09       -0.33      0.46 o 
  -1  -3   5      421.08      391.59      8.74 o 
   0  -3   5       10.32        9.59      0.75 o 
   1  -3   5        5.47        1.30      0.38 o 
   2  -3   5        7.81        8.68      0.56 o 
   3  -3   5        2.09        0.33      0.46 o 
   4  -3   5       23.42       24.08      2.60 o 
   5  -3   5        0.95        0.00      0.65 o 
   6  -3   5        0.18       -0.65      1.30 o 
  -7  -2   5        0.34       -0.65      1.95 o 
  -6  -2   5        5.70        2.60      1.95 o 
  -5  -2   5        4.70        7.16      1.95 o 
  -4  -2   5       18.27       18.88      2.60 o 
  -3  -2   5      159.09      175.09      7.81 o 
  -2  -2   5      246.20      238.58      9.11 o 
  -1  -2   5      182.67      180.22      5.54 o 
   0  -2   5     1552.07     1523.65     23.05 o 
   1  -2   5      104.51      102.19      2.97 o 
   2  -2   5     1020.02     1019.67     15.89 o 
   3  -2   5       38.45       31.10      1.27 o 
   4  -2   5      993.12      999.10     16.37 o 
   5  -2   5        0.24        0.65      0.65 o 
   7  -2   5       25.09       26.69      4.56 o 
   8  -2   5        0.04        0.65      2.60 o 
  -7  -1   5        0.07        0.00      1.95 o 
  -6  -1   5       31.42       24.08      3.91 o 
  -5  -1   5       21.14       22.13      3.25 o 
  -4  -1   5        1.18        1.95      1.30 o 
  -3  -1   5        2.84        5.21      1.30 o 
  -2  -1   5       42.98       49.47      3.25 o 
  -1  -1   5        0.80        1.63      0.46 o 
   0  -1   5       11.82       16.88      1.08 o 
   1  -1   5       61.79       65.09      1.72 o 
   2  -1   5      233.35      217.79      4.10 o 
   3  -1   5      137.62      128.50      3.60 o 
   4  -1   5      241.89      225.52      8.37 o 
   5  -1   5        1.32        0.78      0.43 o 
   6  -1   5       99.95      102.19      6.51 o 
   7  -1   5       11.54        9.11      3.25 o 
   8  -1   5       28.19       26.69      4.56 o 
  -7   0   5       61.74       53.37      5.21 o 
  -6   0   5       13.47       10.41      2.60 o 
  -5   0   5      140.53      139.94      7.16 o 
  -4   0   5        4.00        4.56      1.30 o 
  -3   0   5      391.37      389.89     13.02 o 
  -2   0   5        1.01        2.60      1.30 o 
  -1   0   5      115.21      134.74      5.21 o 
   0   0   5       18.95       16.42      0.83 o 
   1   0   5        4.46        2.90      1.30 o 
   2   0   5      183.44      207.37      3.92 o 
   3   0   5       13.25       10.71      0.83 o 
   4   0   5        5.39        3.94      0.75 o 
   5   0   5      333.14      356.66      8.97 o 
   6   0   5       81.74       87.60      3.89 o 
   7   0   5       40.21       44.91      4.56 o 
   8   0   5        0.57        0.00      1.95 o 
  -7   1   5        2.92        3.91      2.60 o 
  -6   1   5        5.30        5.21      1.95 o 
  -5   1   5        0.21        0.00      1.30 o 
  -4   1   5      202.35      221.96      9.11 o 
  -3   1   5      275.48      289.00     10.41 o 
  -2   1   5       66.39       74.20      3.91 o 
  -1   1   5      113.15      104.79      4.56 o 
   0   1   5      154.95      182.25      4.60 o 
   1   1   5       49.43       44.61      1.84 o 
   2   1   5       14.04       12.01      0.70 o 
   3   1   5        0.47        0.22      0.38 o 
   4   1   5       66.87       69.55      2.19 o 
   5   1   5        1.10        0.98      0.98 o 
   6   1   5        1.86        0.16      1.63 o 
   7   1   5        0.70        1.30      1.95 o 
   8   1   5        8.18        8.46      3.25 o 
  -6   2   5        0.96        0.65      1.95 o 
  -5   2   5        1.70        0.65      1.30 o 
  -4   2   5       72.49       70.95      4.56 o 
  -3   2   5       42.06       39.05      3.25 o 
  -2   2   5      235.00      215.45      7.81 o 
  -1   2   5       51.09       50.77      3.25 o 
   0   2   5     1747.60     1741.80     45.56 o 
   1   2   5       66.72       60.56      2.30 o 
   2   2   5      492.52      481.61     16.92 o 
   3   2   5       97.46       77.89      2.93 o 
   4   2   5        3.30        4.81      3.58 o 
   5   2   5       97.11       94.73      3.68 o 
   6   2   5       13.62       16.66      1.84 o 
   7   2   5        4.49        5.77      1.56 o 
   8   2   5        0.58        1.30      1.95 o 
  -6   3   5       10.00        8.46      2.60 o 
  -5   3   5       15.98       20.18      3.25 o 
  -4   3   5       68.71       61.18      4.56 o 
  -3   3   5        0.61        1.95      1.30 o 
  -2   3   5       79.46       72.90      3.91 o 
  -1   3   5       59.05       70.30      3.91 o 
   0   3   5       14.87        9.76      1.30 o 
   1   3   5      311.66      291.18      5.35 o 
   2   3   5      131.81      117.82      3.68 o 
   3   3   5      170.74      176.08      5.06 o 
   4   3   5      241.34      243.93      6.66 o 
   5   3   5        1.22        0.33      0.92 o 
   6   3   5       44.95       43.48      2.93 o 
   7   3   5        3.42        4.88      1.38 o 
   8   3   5        0.55        0.65      1.95 o 
  -5   4   5        0.66       -1.95      1.30 o 
  -4   4   5        0.26        1.30      1.30 o 
  -3   4   5       13.08       13.02      1.95 o 
  -2   4   5      242.84      236.93      9.11 o 
  -1   4   5       18.33       16.92      1.95 o 
   0   4   5      115.25      117.22      3.68 o 
   2   4   5       83.93       96.36      3.68 o 
   3   4   5       22.07       28.35      1.84 o 
   4   4   5       29.61       28.70      2.03 o 
   5   4   5       50.61       57.01      2.97 o 
   6   4   5      104.11      110.65      4.35 o 
   7   4   5        5.77        7.81      2.60 o 
   8   4   5        0.20       -0.65      1.95 o 
  -6   5   5       92.07       89.82      7.81 o 
  -5   5   5        8.34       11.72      3.25 o 
  -4   5   5       79.85       89.67      6.51 o 
  -3   5   5      305.21      329.61      8.90 o 
  -2   5   5       52.03       53.12      4.56 o 
  -1   5   5      410.16      466.05     10.59 o 
   0   5   5      952.39     1016.97     20.02 o 
   1   5   5     1306.33     1506.40     28.30 o 
   2   5   5     1593.51     1756.13     32.43 o 
   3   5   5      641.80      710.44     11.72 o 
   4   5   5      751.59      825.75     24.41 o 
   5   5   5      273.41      294.89      7.78 o 
   6   5   5      122.09      127.14      5.53 o 
   7   5   5       71.24       65.74      5.86 o 
   8   5   5       19.18       13.02      3.25 o 
  -5   6   5        0.00        0.00      1.30 o 
  -4   6   5       30.90       34.50      4.56 o 
  -3   6   5        1.10        1.30      0.92 o 
  -2   6   5      130.48      128.82      4.82 o 
  -1   6   5      143.64      151.66      4.82 o 
   0   6   5      765.12      787.92     16.11 o 
   1   6   5      278.55      311.73      7.58 o 
   2   6   5       78.72      102.19      3.43 o 
   3   6   5      751.06      795.40     24.08 o 
   4   6   5       32.96       37.01      2.93 o 
   5   6   5      147.72      162.10      8.14 o 
   6   6   5      101.82      120.42      7.81 o 
   7   6   5       24.25       20.18      3.91 o 
   8   6   5      136.98      135.39      9.11 o 
  -5   7   5       30.33       29.94      4.56 o 
  -4   7   5       41.25       35.80      4.56 o 
  -3   7   5       83.53       87.87      6.51 o 
  -2   7   5      184.55      206.03      6.39 o 
  -1   7   5        1.95        2.28      0.92 o 
   0   7   5      678.51      691.27     15.30 o 
   1   7   5       36.10       37.05      3.91 o 
   2   7   5       83.74       73.65     11.39 o 
   3   7   5        4.64        5.21      1.95 o 
   4   7   5        5.36        5.67      1.08 o 
   5   7   5       11.48        8.83      6.18 o 
   6   7   5        0.05        1.30      1.95 o 
   7   7   5        0.55        0.65      1.95 o 
   8   7   5        0.16        0.00      1.95 o 
  -4   8   5        0.19        2.60      1.95 o 
  -3   8   5        2.72        2.60      1.30 o 
  -2   8   5        0.08       -0.33      0.92 o 
  -1   8   5       24.66       30.72      2.30 o 
   0   8   5       27.67       21.66      1.95 o 
   1   8   5      727.26      759.33     16.09 o 
   2   8   5       79.59       74.51      3.12 o 
   3   8   5      767.78      817.53     25.38 o 
   4   8   5       32.80       36.45      3.91 o 
   6   8   5        2.45        1.95      1.95 o 
   7   8   5      180.14      198.52     11.07 o 
   8   8   5        0.00       -0.65      1.95 o 
  -4   9   5       12.66       11.72      3.25 o 
  -3   9   5        8.17       11.07      3.25 o 
  -2   9   5      143.46      158.17      8.46 o 
  -1   9   5        0.08       -0.98      0.92 o 
   0   9   5      338.71      374.59      9.67 o 
   1   9   5       50.35       46.30      2.76 o 
   2   9   5      587.83      638.40     14.25 o 
   3   9   5        0.11       -0.65      1.30 o 
   4   9   5       58.14       59.23      5.21 o 
   5   9   5       26.32       29.29      3.91 o 
   6   9   5        0.24        0.00      1.95 o 
   7   9   5       62.68       55.98      5.86 o 
   8   9   5        0.05       -1.30      1.95 o 
  -3  10   5      116.25      115.86      7.81 o 
  -2  10   5       89.31      100.89      7.16 o 
  -1  10   5      114.23       96.98      6.51 o 
   0  10   5       70.13       66.21      7.16 o 
   1  10   5      213.32      190.48      5.98 o 
   2  10   5        2.01        2.34      1.30 o 
   3  10   5        3.04        4.56      1.95 o 
   4  10   5       30.28       30.59      3.91 o 
   5  10   5       10.80       10.41      3.25 o 
   6  10   5        0.00        0.65      1.95 o 
   7  10   5       95.27      103.49      8.46 o 
  -2  11   5        2.20       -0.65      1.30 o 
  -1  11   5        3.53        1.30      1.30 o 
   0  11   5      291.53      281.19     11.72 o 
   1  11   5        0.41        0.33      0.92 o 
   2  11   5      619.87      614.45     20.83 o 
   3  11   5       48.13       45.56      4.56 o 
   4  11   5      591.64      583.85     20.83 o 
   5  11   5       14.36        8.46      2.60 o 
   6  11   5      128.41      135.39      9.11 o 
   7  11   5        1.35        1.30      1.95 o 
  -1  12   5       21.64       24.73      3.91 o 
   0  12   5       19.53       18.23      3.25 o 
   1  12   5       53.26       67.69      5.21 o 
   2  12   5       53.68       62.49      5.21 o 
   3  12   5      236.58      290.95     13.02 o 
   4  12   5       12.22       16.27      3.91 o 
   5  12   5       28.13       35.15      4.56 o 
   6  12   5       79.92       95.68      7.81 o 
   0  13   5       30.62       37.10      4.56 o 
   1  13   5        0.00        0.65      1.30 o 
   3  13   5        0.28        3.25      2.60 o 
   4  13   5        0.10       -1.30      1.95 o 
   5  13   5       18.20       19.53      4.56 o 
  -3 -13   6       74.01       99.59      7.81 o 
  -2 -13   6       40.09       37.75      5.21 o 
  -1 -13   6       70.43       82.01      6.51 o 
   0 -13   6        1.08       -1.30      1.30 o 
   1 -13   6       52.05       50.77      5.86 o 
  -5 -12   6       32.75       41.82      3.68 o 
  -4 -12   6       36.85       33.85      4.56 o 
  -3 -12   6       44.04       39.05      5.21 o 
  -2 -12   6        8.90        7.81      2.60 o 
  -1 -12   6        2.20        0.65      1.95 o 
   0 -12   6        5.91        1.95      1.95 o 
   1 -12   6       17.48       20.18      3.91 o 
   2 -12   6        0.47        0.00      1.95 o 
  -5 -11   6       51.44       57.96      4.14 o 
  -4 -11   6      109.71       98.14      4.82 o 
  -3 -11   6      270.11      251.90     11.72 o 
  -2 -11   6       50.82       41.01      4.56 o 
  -1 -11   6       29.57       27.34      3.91 o 
   0 -11   6        1.71        0.65      1.95 o 
   1 -11   6        0.02        0.00      1.30 o 
   2 -11   6        5.69        7.16      2.60 o 
   3 -11   6        1.75        3.25      2.60 o 
  -6 -10   6       21.22       20.26      2.76 o 
  -5 -10   6        2.23        2.60      1.38 o 
  -4 -10   6       91.64       89.47      4.35 o 
  -3 -10   6        9.17        8.62      1.56 o 
  -2 -10   6      253.65      206.33     10.41 o 
  -1 -10   6       44.33       38.40      4.56 o 
   0 -10   6      213.26      190.71      9.76 o 
   1 -10   6      184.60      153.61      8.46 o 
   2 -10   6        0.31        1.95      1.95 o 
   3 -10   6      132.36      121.07      7.81 o 
   4 -10   6       48.09       41.01      5.21 o 
  -6  -9   6       14.71       13.87      3.25 o 
  -5  -9   6      148.60      143.28      4.89 o 
  -4  -9   6       20.29       22.19      3.91 o 
  -3  -9   6      677.21      649.12     12.26 o 
  -2  -9   6       85.05       82.94      3.89 o 
  -1  -9   6     1140.18     1193.75     35.15 o 
   0  -9   6       49.21       53.37      4.56 o 
   1  -9   6      118.13      119.11      7.16 o 
   2  -9   6        5.41        5.86      1.95 o 
   3  -9   6        3.59        5.21      1.95 o 
   4  -9   6       31.72       35.80      4.56 o 
   5  -9   6        3.84        1.30      1.95 o 
  -6  -8   6        5.32        4.18      1.56 o 
  -5  -8   6       95.15       97.09      4.88 o 
  -4  -8   6        0.45        0.98      1.63 o 
  -3  -8   6       79.93       79.23      3.89 o 
  -2  -8   6       17.09       19.14      2.03 o 
  -1  -8   6       19.37       26.04      3.25 o 
   0  -8   6       11.34       13.95      1.95 o 
   1  -8   6       39.44       36.45      3.91 o 
   2  -8   6        2.78        0.65      1.30 o 
   3  -8   6        0.14        0.65      1.30 o 
   4  -8   6       59.99       59.88      5.21 o 
   5  -8   6       18.99       13.67      3.25 o 
  -7  -7   6       56.64       56.63      5.86 o 
  -6  -7   6        0.61       -0.65      0.92 o 
  -5  -7   6       57.45       61.25      3.68 o 
  -4  -7   6       55.56       65.55      3.68 o 
  -3  -7   6        1.79        2.28      1.63 o 
  -2  -7   6       51.12       53.41      2.76 o 
  -1  -7   6       13.90       11.72      1.56 o 
   0  -7   6      215.64      214.10      6.20 o 
   1  -7   6       19.92       19.53      2.60 o 
   2  -7   6      101.78       93.73      5.86 o 
   3  -7   6       75.49       69.00      5.21 o 
   4  -7   6       16.47       23.43      3.25 o 
   5  -7   6       28.60       26.69      3.91 o 
   6  -7   6        0.88        0.65      1.95 o 
  -7  -6   6        2.16        3.25      1.95 o 
  -6  -6   6        2.56        1.95      1.95 o 
  -5  -6   6       44.91       46.56      3.22 o 
  -4  -6   6       11.25       12.31      3.25 o 
  -3  -6   6      155.22      161.36      9.76 o 
  -2  -6   6        0.00        0.33      0.46 o 
  -1  -6   6      214.38      238.93      5.10 o 
   0  -6   6      247.00      267.42      5.45 o 
   1  -6   6      146.96      152.79      5.06 o 
   2  -6   6      238.33      257.76     10.41 o 
   3  -6   6      217.85      216.10      9.11 o 
   4  -6   6      118.15      115.86      6.51 o 
   5  -6   6       27.08       34.50      3.91 o 
   6  -6   6       10.86        5.86      2.60 o 
  -7  -5   6        0.38        0.00      1.95 o 
  -6  -5   6       98.41      117.16      7.81 o 
  -5  -5   6       87.06       86.57      5.86 o 
  -4  -5   6      177.06      185.66      9.44 o 
  -3  -5   6      238.13      239.64      7.12 o 
  -2  -5   6      242.63      243.88      6.66 o 
  -1  -5   6       71.29       72.51      2.85 o 
   0  -5   6      103.51       35.15      2.60 o 
   1  -5   6       26.69       30.17      1.34 o 
   2  -5   6      265.91      234.37      6.66 o 
   3  -5   6      122.94      128.88      6.51 o 
   4  -5   6       96.56       91.78      5.21 o 
   5  -5   6       40.37       39.05      3.91 o 
  -7  -4   6        7.51        7.81      3.25 o 
  -6  -4   6        0.13       -1.30      1.30 o 
  -5  -4   6        0.00       -0.65      1.30 o 
  -4  -4   6        7.40        5.53      1.38 o 
  -3  -4   6        0.46       -0.43      0.58 o 
  -2  -4   6       39.85       41.01      2.30 o 
  -1  -4   6       42.73       42.41      3.58 o 
   0  -4   6       62.55       65.13      1.98 o 
   1  -4   6       51.34       52.08      1.72 o 
   2  -4   6       47.25       41.36      2.30 o 
   3  -4   6      115.86      116.90      4.88 o 
   4  -4   6       12.63       13.02      1.95 o 
   5  -4   6        1.36        1.30      1.30 o 
   7  -4   6        2.93        5.21      2.60 o 
  -7  -3   6        0.01        1.30      1.95 o 
  -6  -3   6       87.25       99.59      7.16 o 
  -5  -3   6       13.03       11.07      2.60 o 
  -4  -3   6       13.01       11.72      2.60 o 
  -3  -3   6       44.98       45.56      2.76 o 
  -2  -3   6       32.40       35.56      2.03 o 
  -1  -3   6       85.87       94.13      2.58 o 
   0  -3   6      256.13      299.43      5.61 o 
   1  -3   6       71.20       52.98      5.53 o 
   2  -3   6      455.13      464.81      8.10 o 
   3  -3   6        0.64        0.65      0.46 o 
   4  -3   6       13.42       16.11      1.56 o 
   5  -3   6        8.32        8.07      3.25 o 
   6  -3   6       10.66        3.91      2.60 o 
   7  -3   6        4.26        4.56      2.60 o 
  -7  -2   6       16.36       14.97      3.25 o 
  -6  -2   6        2.21        1.30      1.95 o 
  -5  -2   6       24.47       24.73      3.25 o 
  -4  -2   6       29.81       34.50      3.91 o 
  -3  -2   6       41.63       36.45      3.25 o 
  -2  -2   6        0.79        0.33      0.46 o 
  -1  -2   6        2.55        1.52      0.38 o 
   0  -2   6        4.73        7.20      0.75 o 
   1  -2   6        5.54        4.43      0.53 o 
   2  -2   6       12.47        9.07      1.63 o 
   3  -2   6       25.59       27.32      1.99 o 
   4  -2   6      328.86      315.44      7.97 o 
   5  -2   6        0.10       -1.30      1.30 o 
   6  -2   6       51.30       50.12      5.21 o 
   7  -2   6       23.51       22.78      3.91 o 
  -7  -1   6       17.82       17.57      3.91 o 
  -6  -1   6        7.41        7.81      2.60 o 
  -5  -1   6      222.80      229.12     10.41 o 
  -4  -1   6       23.15       23.43      3.25 o 
  -3  -1   6      249.91      248.64      9.76 o 
  -2  -1   6      676.10      645.69     19.53 o 
  -1  -1   6      695.40      730.64     14.73 o 
   0  -1   6     3290.75     3248.27     47.85 o 
   1  -1   6      105.66      106.15      2.63 o 
   2  -1   6     2814.07     2875.84     42.70 o 
   3  -1   6      154.25      168.29      3.72 o 
   4  -1   6     1041.01     1002.21     17.68 o 
   5  -1   6        4.64        5.86      1.95 o 
   6  -1   6       40.46       37.10      4.56 o 
   7  -1   6        2.14        1.30      1.95 o 
   8  -1   6        8.25        6.51      3.25 o 
  -7   0   6        5.79        6.51      2.60 o 
  -6   0   6        0.04        0.00      1.30 o 
  -5   0   6      102.85      109.35      6.51 o 
  -4   0   6        6.11        9.76      1.95 o 
  -3   0   6      303.06      330.66     11.72 o 
  -2   0   6       12.16       13.67      1.95 o 
  -1   0   6     1148.44     1206.11     32.54 o 
   0   0   6        9.41       11.37      1.45 o 
   1   0   6     2003.37     2207.16     32.93 o 
   2   0   6       61.32       70.43      1.80 o 
   3   0   6      878.18     1008.74     15.98 o 
   4   0   6       97.27      101.06      2.76 o 
   5   0   6        0.77        2.60      0.92 o 
   6   0   6      185.61      179.00      9.11 o 
   7   0   6       11.46       13.02      3.25 o 
   8   0   6       15.68        7.16      3.25 o 
  -6   1   6        0.09        1.95      1.30 o 
  -5   1   6       58.52       66.39      5.21 o 
  -4   1   6      173.12      171.19      8.46 o 
  -3   1   6        0.53       -0.65      0.65 o 
  -2   1   6      566.34      540.24     16.92 o 
  -1   1   6      227.27      241.48      8.46 o 
   0   1   6     4821.12     4822.66     86.76 o 
   1   1   6       34.98       37.02      4.56 o 
   2   1   6     3180.40     3152.22     46.33 o 
   3   1   6        9.59        6.46      0.56 o 
   4   1   6      453.11      441.96     14.32 o 
   5   1   6        1.71       -0.22      0.65 o 
   6   1   6      104.47      102.02      4.35 o 
   7   1   6       32.28       26.69      3.91 o 
   8   1   6        9.22        3.25      2.60 o 
  -6   2   6        5.67        3.91      2.60 o 
  -5   2   6        3.89        0.00      1.30 o 
  -4   2   6      103.80      111.30      6.51 o 
  -3   2   6        4.87        1.30      1.30 o 
  -2   2   6      123.53      132.13      5.86 o 
  -1   2   6        3.29        3.25      1.30 o 
   0   2   6       14.14       14.97      1.95 o 
   1   2   6        4.62        6.15      1.30 o 
   2   2   6        1.82        1.95      0.46 o 
   3   2   6        4.14        6.57      1.63 o 
   4   2   6       16.00       17.91      1.84 o 
   5   2   6       17.99       18.90      1.84 o 
   6   2   6        3.18        2.60      1.38 o 
   7   2   6       85.40       93.45      5.86 o 
   8   2   6        0.12        0.65      1.95 o 
  -6   3   6       26.19       24.08      3.91 o 
  -5   3   6        1.17        0.65      1.30 o 
  -4   3   6      175.23      162.72      7.81 o 
  -3   3   6        0.00        0.65      1.30 o 
  -2   3   6       16.06       14.32      1.95 o 
  -1   3   6      379.40      366.46     12.37 o 
   0   3   6       48.79       46.86      3.25 o 
   1   3   6      103.92      121.94      3.89 o 
   2   3   6      583.89      617.60     10.21 o 
   3   3   6      239.53      264.92      6.90 o 
   4   3   6       17.03       15.95      2.60 o 
   5   3   6       58.75       64.15      3.22 o 
   6   3   6       42.60       47.74      3.25 o 
   7   3   6        6.73       11.40      1.84 o 
   8   3   6        0.80        1.30      1.95 o 
  -5   4   6        4.93        5.21      1.95 o 
  -4   4   6       15.08       18.23      2.60 o 
  -3   4   6        0.65        0.65      1.30 o 
  -2   4   6      160.74      177.04      7.81 o 
  -1   4   6        3.21        2.60      1.30 o 
   0   4   6      126.80      139.29      6.51 o 
   1   4   6      111.24       95.68      5.21 o 
   2   4   6       10.10       11.57      0.95 o 
   3   4   6      166.65      165.39      5.06 o 
   4   4   6       63.18       59.25      2.97 o 
   5   4   6       36.04       36.33      2.50 o 
   6   4   6       98.87      107.91      5.21 o 
   7   4   6        6.67        6.31      1.95 o 
   8   4   6        0.24       -2.60      1.95 o 
  -5   5   6       36.34       50.12      5.86 o 
  -4   5   6       49.37       47.52      3.91 o 
  -3   5   6      200.22      226.51      9.76 o 
  -2   5   6      288.39      284.44     10.41 o 
  -1   5   6       27.80       26.46      1.84 o 
   0   5   6       15.78       13.70      1.38 o 
   1   5   6       23.51       17.95      1.38 o 
   2   5   6       39.83       51.30      2.17 o 
   3   5   6      534.34      535.54     12.19 o 
   4   5   6      240.95      251.17      7.12 o 
   5   5   6      325.82      345.09      9.17 o 
   6   5   6      118.42      117.01      4.82 o 
   7   5   6       20.68       25.38      3.91 o 
   8   5   6       19.05       20.83      3.91 o 
  -5   6   6        0.00       -0.65      1.30 o 
  -4   6   6       45.50       43.59      5.21 o 
  -3   6   6        0.61        0.00      0.92 o 
  -2   6   6       60.98       65.10      3.22 o 
  -1   6   6       75.79       86.57      3.68 o 
   0   6   6        3.98        5.29      1.63 o 
   1   6   6      290.89      321.12      8.14 o 
   2   6   6       83.21       90.86      4.23 o 
   3   6   6       62.13       70.51      3.91 o 
   4   6   6      235.89      238.84      7.12 o 
   5   6   6        1.20        2.99      1.30 o 
   6   6   6       85.73       97.04      4.88 o 
   7   6   6        7.86        4.56      2.60 o 
   8   6   6        1.67        0.65      2.60 o 
  -4   7   6        5.92        7.81      2.60 o 
  -3   7   6      136.99      142.59      5.47 o 
  -2   7   6        0.28        0.00      0.92 o 
  -1   7   6        2.17        2.28      1.63 o 
   0   7   6      176.39      160.45      5.06 o 
   1   7   6        1.08        0.43      0.65 o 
   2   7   6        2.97        3.25      1.30 o 
   3   7   6       84.31       74.85      5.21 o 
   4   7   6        0.24        0.98      0.92 o 
   5   7   6       23.81       21.57      2.03 o 
   6   7   6        0.18       -0.65      1.30 o 
   7   7   6       65.23       64.44      5.86 o 
   8   7   6        2.39        0.65      1.95 o 
  -4   8   6       67.00       83.31      7.16 o 
  -3   8   6        9.47        6.51      2.60 o 
  -2   8   6      152.23      164.75      5.93 o 
  -1   8   6       12.57       14.83      1.84 o 
   0   8   6       93.63       92.52      6.18 o 
   1   8   6       25.85       31.00      2.30 o 
   2   8   6       32.85       39.70      3.91 o 
   3   8   6       14.07       15.62      2.60 o 
   4   8   6        0.79        1.30      1.30 o 
   5   8   6       67.56       67.86      3.60 o 
   6   8   6        0.45        0.00      1.30 o 
   7   8   6       99.67       99.59      7.81 o 
   8   8   6        0.57        2.60      1.95 o 
  -3   9   6       89.76       93.08      7.16 o 
  -2   9   6       46.03       35.80      4.56 o 
  -1   9   6       30.06       23.25      3.25 o 
   0   9   6       82.43       79.15      3.68 o 
   1   9   6      442.16      444.43     10.81 o 
   2   9   6      294.98      304.62     12.37 o 
   3   9   6      868.31      845.52     26.69 o 
   4   9   6        0.85        0.00      1.30 o 
   5   9   6      853.39      859.84     28.64 o 
   6   9   6        8.86        7.81      2.60 o 
   7   9   6      111.37      130.18      9.11 o 
  -3  10   6       24.65       27.34      4.56 o 
  -2  10   6      196.01      175.74      9.76 o 
  -1  10   6       16.62       12.37      2.60 o 
   0  10   6      394.96      367.62      9.89 o 
   1  10   6       22.80       17.67      1.84 o 
   2  10   6      306.51      252.55     11.07 o 
   3  10   6       34.64       28.64      3.91 o 
   4  10   6      268.45      242.13     11.72 o 
   5  10   6       42.37       37.75      4.56 o 
   6  10   6       57.12       54.02      5.86 o 
   7  10   6        5.88        6.51      2.60 o 
  -2  11   6       84.41      104.14      7.81 o 
  -1  11   6        1.40        1.30      1.95 o 
   0  11   6       62.73       59.88      5.21 o 
   1  11   6        0.27       -0.65      0.92 o 
   2  11   6       34.72       33.20      3.91 o 
   3  11   6      340.58      309.83     13.02 o 
   4  11   6       18.20       18.23      3.91 o 
   5  11   6      285.84      294.21     13.67 o 
   6  11   6        5.90        9.11      3.25 o 
   7  11   6      171.03      183.55     11.72 o 
  -1  12   6        9.19        5.86      2.60 o 
   0  12   6        0.12       -1.30      1.30 o 
   2  12   6        2.25        5.21      2.60 o 
   3  12   6        0.00        0.00      1.95 o 
   4  12   6        9.04        9.11      3.25 o 
   5  12   6        5.91        3.91      1.95 o 
   6  12   6        4.50        5.86      3.25 o 
   3  13   6      135.37      173.14      9.76 o 
   4  13   6        1.56        1.30      2.60 o 
   5  13   6        1.18        1.95      2.60 o 
  -3 -13   7        2.49        1.30      1.95 o 
  -2 -13   7       29.12       26.04      4.56 o 
  -1 -13   7        5.67        4.56      2.60 o 
   0 -13   7        1.94        0.00      1.95 o 
  -4 -12   7       31.38       42.31      5.21 o 
  -3 -12   7       93.48      100.24      7.81 o 
  -2 -12   7       29.16       31.24      4.56 o 
  -1 -12   7      121.13      124.32      8.46 o 
   0 -12   7        5.38        7.16      2.60 o 
   1 -12   7       75.24       76.81      6.51 o 
   2 -12   7       11.45        8.46      3.25 o 
  -5 -11   7        8.20        4.84      1.56 o 
  -4 -11   7       10.52        5.86      2.60 o 
  -3 -11   7        5.62        5.86      1.95 o 
  -2 -11   7        8.30        1.95      1.95 o 
  -1 -11   7        5.01        1.95      1.95 o 
   0 -11   7       14.91       18.88      3.25 o 
   1 -11   7        1.57        1.95      1.95 o 
   2 -11   7        6.48        7.81      2.60 o 
   3 -11   7        7.60        7.16      2.60 o 
  -5 -10   7       38.84       35.49      5.86 o 
  -4 -10   7      252.78      271.13      8.71 o 
  -3 -10   7        3.67        1.95      1.95 o 
  -2 -10   7       78.10       69.00      5.86 o 
  -1 -10   7      176.71      162.07      9.11 o 
   0 -10   7        0.68        0.00      1.30 o 
   1 -10   7       75.26       63.14      5.21 o 
   2 -10   7       35.43       26.04      3.91 o 
   3 -10   7        9.54        7.81      2.60 o 
   4 -10   7        5.44        1.95      2.60 o 
  -6  -9   7        0.23        1.30      1.38 o 
  -5  -9   7       13.44       13.79      2.30 o 
  -4  -9   7       28.93       22.97      2.50 o 
  -3  -9   7       11.75       12.04      1.95 o 
  -2  -9   7      662.89      595.57     20.83 o 
  -1  -9   7        1.17        3.25      1.95 o 
   0  -9   7     1362.09     1019.96     31.24 o 
   1  -9   7      122.07      112.37      4.82 o 
   2  -9   7     1335.67     1325.23     39.05 o 
   3  -9   7      108.95      102.19      7.16 o 
   4  -9   7      248.08      268.82     12.37 o 
  -6  -8   7        3.64        1.63      1.38 o 
  -5  -8   7       51.47       53.05      3.68 o 
  -4  -8   7       83.21       75.95      6.51 o 
  -3  -8   7       52.83       44.82      2.97 o 
  -2  -8   7      140.46      136.42      5.00 o 
  -1  -8   7       30.53       33.85      3.91 o 
   0  -8   7        0.00        0.65      0.92 o 
   1  -8   7        0.96        0.98      0.92 o 
   2  -8   7       12.14       11.47      1.84 o 
   3  -8   7        0.16        0.00      1.30 o 
   4  -8   7        0.00        0.00      1.30 o 
   5  -8   7        9.82        8.46      2.60 o 
  -6  -7   7        0.81        1.95      1.95 o 
  -5  -7   7        0.80        0.65      1.95 o 
  -4  -7   7        9.88        5.99      1.38 o 
  -3  -7   7        1.37        1.63      0.98 o 
  -2  -7   7        7.44        9.72      1.63 o 
  -1  -7   7        0.11        0.65      1.95 o 
   0  -7   7      184.05      188.34     11.07 o 
   1  -7   7        2.65        3.35      1.30 o 
   2  -7   7      146.85      149.29      5.86 o 
   3  -7   7      164.52      173.14      8.46 o 
   4  -7   7      138.70      132.78      7.16 o 
   5  -7   7       75.75       83.31      5.86 o 
  -6  -6   7       96.75       95.68      7.16 o 
  -5  -6   7        0.02        0.91      1.95 o 
  -4  -6   7      135.56      135.28      5.28 o 
  -3  -6   7       71.61       71.00      3.43 o 
  -2  -6   7        2.81        1.63      0.98 o 
  -1  -6   7      266.20      266.37      6.25 o 
   0  -6   7      356.13      383.92      9.43 o 
   1  -6   7      379.74      397.09      9.67 o 
   2  -6   7      321.32      336.28      8.74 o 
   3  -6   7      147.25      140.35      7.81 o 
   4  -6   7      158.44      158.17      7.81 o 
   5  -6   7       28.05       24.08      3.25 o 
   6  -6   7       43.09       45.56      5.86 o 
  -6  -5   7       34.14       29.29      3.91 o 
  -5  -5   7       92.51       87.87      6.51 o 
  -4  -5   7      238.41      221.89      8.79 o 
  -3  -5   7      317.32      347.75     12.69 o 
  -2  -5   7     1195.02     1153.82     23.24 o 
  -1  -5   7      809.67      841.44     17.25 o 
   0  -5   7     2071.44     2035.46     30.93 o 
   1  -5   7      433.00      459.71     10.59 o 
   2  -5   7      234.79      244.82      6.90 o 
   3  -5   7      387.45      420.07     10.56 o 
   4  -5   7       13.84       12.24      2.60 o 
   5  -5   7        6.03        7.68      1.56 o 
   6  -5   7       60.08       61.18      5.86 o 
  -7  -4   7        3.35        6.51      2.60 o 
  -6  -4   7        5.68        0.65      1.95 o 
  -5  -4   7       32.24       32.54      3.91 o 
  -4  -4   7        9.66        8.29      1.56 o 
  -3  -4   7        5.01        5.21      1.38 o 
  -2  -4   7       29.76       34.85      2.30 o 
  -1  -4   7       51.93       51.73      5.29 o 
   0  -4   7       32.49       31.43      1.49 o 
   1  -4   7        6.59       11.28      1.89 o 
   2  -4   7      383.01      391.03     10.74 o 
   3  -4   7        0.43        0.65      0.92 o 
   4  -4   7      211.28      214.36      6.39 o 
   5  -4   7       12.61       13.67      3.25 o 
   6  -4   7       31.57       37.75      4.56 o 
   7  -4   7       17.93        9.11      3.25 o 
  -7  -3   7       21.17       17.57      3.91 o 
  -6  -3   7        4.07        3.25      1.95 o 
  -5  -3   7       12.89        7.81      2.60 o 
  -4  -3   7       20.25       19.53      2.60 o 
  -3  -3   7       58.79       64.78      3.22 o 
  -2  -3   7       78.07       85.70      3.43 o 
  -1  -3   7       20.52       17.59      1.22 o 
   0  -3   7        3.41        4.23      0.75 o 
   1  -3   7      111.25      110.00      2.86 o 
   2  -3   7      160.46      160.81      3.72 o 
   3  -3   7       44.40       59.34      2.97 o 
   4  -3   7        7.57        5.46      1.08 o 
   5  -3   7      167.25      180.95      9.11 o 
   6  -3   7        0.07       -0.65      1.30 o 
   7  -3   7        1.96        2.60      1.95 o 
  -6  -2   7        0.35        3.91      1.95 o 
  -5  -2   7        8.22        7.81      2.60 o 
  -4  -2   7      131.62      138.64      7.16 o 
  -3  -2   7        0.06       -0.65      0.65 o 
  -2  -2   7      114.92      109.19      4.23 o 
  -1  -2   7       78.10       73.50      2.36 o 
   0  -2   7        2.07        3.40      0.89 o 
   1  -2   7       61.49       58.18      1.98 o 
   2  -2   7      127.56      110.28      5.61 o 
   3  -2   7        0.35        0.26      0.43 o 
   4  -2   7      110.31      113.00      4.07 o 
   5  -2   7        6.82        7.16      2.60 o 
   6  -2   7       13.63       12.37      3.25 o 
   7  -2   7        0.36        0.00      1.95 o 
  -6  -1   7       13.39        9.76      3.25 o 
  -5  -1   7       56.17       59.23      5.21 o 
  -4  -1   7      291.60      241.48     10.41 o 
  -3  -1   7      299.82      347.58     13.02 o 
  -2  -1   7      637.45      682.14     20.83 o 
  -1  -1   7     1891.60     2058.39     38.43 o 
   0  -1   7     1030.92     1075.23     17.03 o 
   1  -1   7     1547.79     1801.91     27.43 o 
   2  -1   7      261.39      263.56      5.10 o 
   3  -1   7      126.22      159.14      3.72 o 
   4  -1   7       12.89       13.78      1.56 o 
   5  -1   7       40.93       44.26      4.56 o 
   6  -1   7        7.49        5.86      1.95 o 
   7  -1   7        6.95       11.72      3.25 o 
   8  -1   7        4.82        5.86      3.25 o 
  -6   0   7       42.35       39.70      4.56 o 
  -5   0   7        0.35       -1.30      1.30 o 
  -3   0   7      266.00      275.98     11.07 o 
  -2   0   7      388.55      379.47     13.02 o 
  -1   0   7      274.79      296.16     10.41 o 
   0   0   7       16.05       17.64      1.13 o 
   1   0   7      110.09      110.94      3.46 o 
   2   0   7        0.33        0.43      0.38 o 
   3   0   7       74.65       80.72      2.19 o 
   4   0   7        7.30        9.54      1.38 o 
   5   0   7      117.05      125.03      5.21 o 
   6   0   7       19.99       19.53      3.25 o 
   7   0   7       30.66       29.29      4.56 o 
   8   0   7        1.86        0.00      1.95 o 
  -6   1   7        0.05       -2.60      1.30 o 
  -5   1   7        3.52       -1.30      1.30 o 
  -4   1   7        0.03        0.65      1.30 o 
  -3   1   7        4.60        2.60      1.30 o 
  -2   1   7       87.40       77.46      4.56 o 
  -1   1   7      760.48      861.14     24.73 o 
   0   1   7       51.68       67.07      2.76 o 
   1   1   7     2067.65     2318.97     43.03 o 
   2   1   7        6.28        8.78      0.56 o 
   3   1   7     3141.02     3198.00     58.91 o 
   4   1   7       18.54       20.76      2.28 o 
   5   1   7     1520.75     1595.61     31.75 o 
   6   1   7        3.44        2.60      1.38 o 
   7   1   7      148.82      143.20      8.46 o 
   8   1   7       29.32       26.69      4.56 o 
  -6   2   7       19.29       23.43      3.91 o 
  -5   2   7        0.45        0.00      1.30 o 
  -4   2   7      227.68      231.72     10.41 o 
  -3   2   7        0.00        0.00      0.65 o 
  -2   2   7      175.24      163.38      7.16 o 
  -1   2   7      284.62      287.70     10.41 o 
   0   2   7      277.15      262.31      9.76 o 
   1   2   7        3.15        2.60      0.92 o 
   2   2   7        0.26       -0.33      0.46 o 
   3   2   7       82.62       83.28      7.16 o 
   4   2   7        2.08        1.74      1.63 o 
   5   2   7       47.91       43.19      4.88 o 
   6   2   7        1.74        1.30      1.08 o 
   7   2   7        3.83        0.98      1.38 o 
   8   2   7        0.06        1.95      1.95 o 
  -6   3   7        3.98        0.65      1.95 o 
  -5   3   7        4.51        0.00      1.30 o 
  -4   3   7       10.37        9.11      2.60 o 
  -3   3   7        0.04        0.00      0.65 o 
  -2   3   7       19.55       20.18      2.60 o 
  -1   3   7      109.23      121.07      5.86 o 
   0   3   7      142.67      139.94      6.51 o 
   1   3   7       77.02       74.94      3.22 o 
   2   3   7       60.55       59.80      1.89 o 
   3   3   7      167.03      172.53      5.52 o 
   4   3   7        7.17        7.22      1.38 o 
   5   3   7      166.07      144.40      5.28 o 
   6   3   7      107.15      111.36      4.60 o 
   7   3   7       65.63       60.68      4.88 o 
   8   3   7        9.98        7.81      2.60 o 
  -5   4   7       40.45       27.34      3.91 o 
  -4   4   7       34.28       41.01      3.91 o 
  -3   4   7       30.66       42.31      3.91 o 
  -2   4   7       66.22       77.46      5.21 o 
  -1   4   7       48.41       52.07      3.91 o 
   0   4   7       65.21       74.20      4.56 o 
   1   4   7       38.08       42.96      3.25 o 
   2   4   7      140.84      140.98      4.60 o 
   3   4   7       12.51       12.14      2.93 o 
   4   4   7       40.14       38.79      2.50 o 
   5   4   7       27.65       25.45      2.30 o 
   6   4   7       49.34       47.74      3.25 o 
   7   4   7        4.22        4.88      1.84 o 
   8   4   7       11.01       11.07      3.25 o 
  -5   5   7       46.00       52.72      5.21 o 
  -4   5   7       35.15       30.59      3.91 o 
  -3   5   7      342.70      359.95     13.67 o 
  -2   5   7        8.59       11.72      1.95 o 
  -1   5   7     1136.07     1163.15     33.20 o 
   0   5   7      213.02      202.91      5.74 o 
   1   5   7     3032.43     2925.13     76.81 o 
   2   5   7      149.32      146.45      7.16 o 
   3   5   7      590.71      603.82     13.57 o 
   4   5   7      324.23      330.81      8.97 o 
   5   5   7        2.07        1.30      0.92 o 
   6   5   7       64.69       67.10      3.68 o 
   7   5   7       25.19       30.42      2.97 o 
   8   5   7        0.02       -0.65      1.95 o 
  -4   6   7        4.29        5.86      1.84 o 
  -3   6   7       13.91       14.49      2.03 o 
  -2   6   7       22.31       29.68      2.50 o 
  -1   6   7        9.08       10.18      1.38 o 
   0   6   7      532.06      570.50     12.65 o 
   1   6   7        0.45       -0.65      0.65 o 
   2   6   7      304.52      330.00     12.37 o 
   3   6   7      176.02      171.69      5.53 o 
   4   6   7       55.29       59.56      6.18 o 
   5   6   7       87.15       80.18      3.89 o 
   6   6   7        1.88        1.56      1.08 o 
   7   6   7       19.25       27.34      4.56 o 
   8   6   7        6.74        4.56      2.60 o 
  -4   7   7       18.07       16.92      3.91 o 
  -3   7   7       27.45       24.57      2.50 o 
  -2   7   7       19.27       20.62      5.86 o 
  -1   7   7       50.56       43.31      2.76 o 
   0   7   7      108.95      114.34      4.14 o 
   1   7   7       73.09       70.30      2.97 o 
   2   7   7        1.41        1.95      1.30 o 
   3   7   7       60.97       48.82      3.91 o 
   4   7   7        3.63        4.88      1.38 o 
   5   7   7        3.71        2.28      1.38 o 
   6   7   7       63.47       58.43      3.60 o 
   7   7   7       35.44       41.66      5.21 o 
   8   7   7       14.81       12.37      3.91 o 
  -3   8   7       18.31       13.02      3.25 o 
  -2   8   7        4.75        3.25      1.38 o 
  -1   8   7      152.03      154.96      5.52 o 
   0   8   7        0.02        0.33      0.92 o 
   1   8   7       24.09       19.87      2.60 o 
   2   8   7       96.43      104.79      6.51 o 
   3   8   7       35.10       33.20      3.91 o 
   4   8   7        6.68        4.56      1.95 o 
   5   8   7      164.32      161.50      5.93 o 
   6   8   7        8.11        7.81      2.60 o 
   7   8   7       28.58       32.54      5.21 o 
   8   8   7       14.11       15.62      3.91 o 
  -3   9   7       75.77       82.01      7.16 o 
  -2   9   7       69.75       72.90      5.86 o 
  -1   9   7      444.03      422.47     11.02 o 
   0   9   7      331.48      320.00     15.30 o 
   1   9   7      599.95      582.31     13.57 o 
   2   9   7     1038.35      924.27     28.64 o 
   3   9   7      450.66      441.96     16.92 o 
   4   9   7      260.31      244.74     11.07 o 
   5   9   7        0.03       -1.30      1.30 o 
   6   9   7       60.51       74.85      6.51 o 
   7   9   7        0.23        0.65      1.95 o 
  -2  10   7        2.63        6.51      2.60 o 
  -1  10   7       49.23       48.17      5.21 o 
   0  10   7        7.44        7.97      1.56 o 
   1  10   7      252.43      234.32     10.41 o 
   2  10   7       15.71       11.72      2.60 o 
   3  10   7       95.29       93.08      6.51 o 
   4  10   7       12.63        7.16      2.60 o 
   5  10   7       12.84       15.62      3.91 o 
   6  10   7      100.09      110.00      8.46 o 
   7  10   7        0.36       -0.65      1.95 o 
  -1  11   7        2.58       -0.65      1.95 o 
   0  11   7        8.21        9.94      1.84 o 
   1  11   7        4.67       10.41      2.60 o 
   2  11   7        0.03        0.65      1.95 o 
   3  11   7       25.71       21.48      3.91 o 
   4  11   7        2.41        4.56      2.60 o 
   5  11   7       24.56       24.73      4.56 o 
   6  11   7      118.11      107.40      8.46 o 
   1  12   7       60.96       75.50      5.86 o 
   2  12   7       23.44       24.73      3.91 o 
   3  12   7      195.05      216.75     11.07 o 
   4  12   7        7.78       13.02      3.25 o 
   5  12   7       92.42      120.42      9.11 o 
   6  12   7        0.31       -0.65      1.95 o 
   2  13   7        3.83        3.91      2.60 o 
   3  13   7        6.59        3.91      2.60 o 
   4  13   7        7.50        1.95      2.60 o 
  -3 -12   8        0.20       -0.65      1.30 o 
  -2 -12   8       18.39       26.69      4.56 o 
  -1 -12   8        3.63        1.30      1.95 o 
   0 -12   8       33.94       34.50      4.56 o 
   1 -12   8        3.32        1.95      1.95 o 
  -4 -11   8        4.47        1.95      1.95 o 
  -3 -11   8       31.61       22.78      3.91 o 
  -2 -11   8       17.30       18.88      3.91 o 
  -1 -11   8       20.08       18.23      3.91 o 
   0 -11   8        0.07        0.00      1.95 o 
   1 -11   8        6.72        3.25      2.60 o 
   2 -11   8        0.85       -1.30      1.95 o 
  -5 -10   8       50.24       47.01      3.68 o 
  -4 -10   8      176.94      161.80      8.46 o 
  -3 -10   8       39.95       34.50      4.56 o 
  -2 -10   8      274.40      241.48     11.72 o 
  -1 -10   8       11.76        9.76      2.60 o 
   0 -10   8      216.46      193.32      9.76 o 
   1 -10   8        0.01       -0.65      1.30 o 
   2 -10   8        3.52        1.30      1.38 o 
   3 -10   8        0.02        1.63      1.38 o 
  -5  -9   8       53.68       53.96      3.89 o 
  -4  -9   8       41.90       49.35      7.16 o 
  -3  -9   8      109.90      117.10      5.53 o 
  -2  -9   8       92.63       83.31      5.86 o 
  -1  -9   8      149.30      169.88      9.11 o 
   0  -9   8       24.97       29.29      3.91 o 
   1  -9   8        3.57        3.25      1.38 o 
   2  -9   8       50.09       43.99      5.53 o 
   3  -9   8       15.59       17.20      2.50 o 
   4  -9   8       33.72       37.97      3.43 o 
  -6  -8   8       10.70       10.83      2.30 o 
  -5  -8   8       77.82       83.13      7.81 o 
  -4  -8   8       81.79       73.95      4.14 o 
  -3  -8   8       65.90       65.25      3.68 o 
  -2  -8   8      560.28      538.39     12.86 o 
  -1  -8   8        9.92       13.67      2.60 o 
   0  -8   8      409.84      393.79     14.97 o 
   1  -8   8       23.90       20.91      2.93 o 
   2  -8   8      190.56      191.11      6.44 o 
   3  -8   8       19.99       19.21      2.30 o 
   4  -8   8        1.98       -0.26      1.30 o 
   5  -8   8       19.30       19.90      2.76 o 
  -6  -7   8       43.28       46.21      5.21 o 
  -5  -7   8       45.96       45.12      4.88 o 
  -4  -7   8       27.68       29.00      2.76 o 
  -3  -7   8      147.70      137.44      8.14 o 
  -2  -7   8        9.41        9.80      1.56 o 
  -1  -7   8      138.75      152.86      6.83 o 
   0  -7   8        7.66        5.01      1.30 o 
   1  -7   8       52.82       54.30      2.97 o 
   2  -7   8        0.07        0.00      0.92 o 
   3  -7   8       45.06       44.13      3.22 o 
   4  -7   8        3.27        0.13      1.08 o 
   5  -7   8       37.03       40.36      5.21 o 
  -6  -6   8        4.91        4.56      2.60 o 
  -5  -6   8        2.01        1.17      1.08 o 
  -4  -6   8      188.93      212.29      7.36 o 
  -3  -6   8       12.25       13.34      2.93 o 
  -2  -6   8      226.81      244.32      7.12 o 
  -1  -6   8        0.63        0.87      1.30 o 
   0  -6   8       12.28       12.39      1.56 o 
   1  -6   8       73.86       75.83      3.68 o 
   2  -6   8        0.01        0.65      0.92 o 
   3  -6   8       12.75        9.73      2.60 o 
   4  -6   8      108.28       97.77      4.35 o 
   5  -6   8       41.27       31.89      4.56 o 
   6  -6   8       53.88       41.01      5.21 o 
  -6  -5   8      144.44      147.10      9.11 o 
  -5  -5   8        3.99        3.25      1.95 o 
  -4  -5   8      332.06      335.68      9.89 o 
  -3  -5   8        0.11        1.30      0.92 o 
  -2  -5   8      446.70      418.41     10.35 o 
  -1  -5   8        6.63       10.16      1.90 o 
   0  -5   8       67.05       60.62      4.43 o 
   1  -5   8       29.90       40.40      2.30 o 
   2  -5   8       36.41       39.97      3.25 o 
   3  -5   8        2.15        1.30      0.92 o 
   4  -5   8      363.45      379.52     18.88 o 
   5  -5   8        6.72        1.30      1.95 o 
   6  -5   8      113.35      119.77      8.46 o 
  -6  -4   8        3.19        1.95      1.95 o 
  -5  -4   8      267.29      278.58     12.37 o 
  -4  -4   8        6.95        3.25      1.95 o 
  -3  -4   8      106.73      109.38      4.88 o 
  -2  -4   8      296.45      329.78      8.51 o 
  -1  -4   8        1.64        1.17      0.64 o 
   0  -4   8      530.10      577.11     10.13 o 
   1  -4   8       19.45       29.58      3.91 o 
   2  -4   8       71.13       66.26      5.86 o 
   3  -4   8       70.21       72.34      3.43 o 
   4  -4   8       27.72       24.66      2.03 o 
   5  -4   8       17.25       16.27      3.25 o 
   6  -4   8        2.00       -0.65      1.95 o 
   7  -4   8       14.73       16.92      3.91 o 
  -6  -3   8       76.60       88.52      6.51 o 
  -5  -3   8       28.97       26.04      3.91 o 
  -4  -3   8      155.37      137.34      7.81 o 
  -3  -3   8       36.28       36.38      4.56 o 
  -2  -3   8      178.38      171.56      5.52 o 
  -1  -3   8       30.63       34.81      3.15 o 
   0  -3   8       69.11       62.02      7.01 o 
   1  -3   8        0.01        0.98      0.53 o 
   2  -3   8       18.32       22.57      1.84 o 
   3  -3   8        1.82        1.63      0.92 o 
   4  -3   8       23.63       19.53      3.25 o 
   5  -3   8       96.79       82.66      6.51 o 
   6  -3   8        0.42        0.65      1.95 o 
   7  -3   8       10.37        7.16      3.25 o 
  -6  -2   8        6.75       11.72      3.25 o 
  -5  -2   8        0.57        3.25      1.95 o 
  -4  -2   8       67.60       61.84      5.21 o 
  -3  -2   8        6.29        5.21      1.95 o 
  -2  -2   8      226.05      214.80      6.44 o 
  -1  -2   8      282.06      269.25      5.64 o 
   0  -2   8      985.14      943.03     15.41 o 
   1  -2   8      660.68      681.34     11.51 o 
   2  -2   8      555.23      585.67     10.11 o 
   3  -2   8      271.19      295.52      7.50 o 
   4  -2   8        5.08        6.51      1.95 o 
   5  -2   8      107.03      118.46      7.16 o 
   6  -2   8        1.19        1.30      1.95 o 
   7  -2   8        0.01        0.00      1.95 o 
  -6  -1   8       57.33       51.42      5.21 o 
  -5  -1   8       24.57       28.64      3.91 o 
  -3  -1   8        8.66        8.46      1.95 o 
  -2  -1   8      466.69      474.50     15.62 o 
  -1  -1   8       49.81       46.00      2.30 o 
   0  -1   8      812.72      853.77     14.15 o 
   1  -1   8      250.59      262.09      5.38 o 
   2  -1   8      612.73      625.72     10.62 o 
   3  -1   8      158.82      175.08      7.49 o 
   4  -1   8      223.12      231.28      6.57 o 
   5  -1   8       99.97       70.95      5.21 o 
   6  -1   8        0.74       -1.30      1.30 o 
   7  -1   8        0.13       -1.30      1.95 o 
  -6   0   8        0.41        1.30      1.95 o 
  -5   0   8       84.66       78.76      5.86 o 
  -4   0   8        7.33        3.25      1.95 o 
  -3   0   8        0.88        0.00      0.65 o 
  -2   0   8      410.38      390.54     13.67 o 
  -1   0   8       15.56       22.13      2.60 o 
   0   0   8       90.31       99.60      3.68 o 
   1   0   8      680.48      712.60     12.01 o 
   2   0   8       82.54       91.76      2.58 o 
   3   0   8      415.51      433.60     10.09 o 
   4   0   8       56.24       62.76      2.97 o 
   5   0   8       87.78       86.75      6.18 o 
   6   0   8       14.05       17.57      3.25 o 
   7   0   8       49.48       47.52      5.21 o 
   8   0   8       16.94       16.92      3.91 o 
  -6   1   8        7.38       10.41      3.25 o 
  -5   1   8        0.86        1.30      1.95 o 
  -4   1   8       12.49       18.23      3.25 o 
  -3   1   8       28.24       29.29      3.25 o 
  -2   1   8       61.28       61.18      4.56 o 
  -1   1   8      329.21      324.15     11.72 o 
   0   1   8      492.94      482.31     15.62 o 
   1   1   8      537.90      519.33     11.73 o 
   2   1   8      793.06      802.17     18.23 o 
   3   1   8        0.37        0.33      0.46 o 
   4   1   8      376.46      398.41      9.89 o 
   5   1   8      184.24      213.28      6.66 o 
   6   1   8       73.13       78.49      3.91 o 
   8   1   8        4.87        3.25      2.60 o 
  -5   2   8       28.30       28.64      3.91 o 
  -4   2   8      174.90      171.19      8.46 o 
  -3   2   8        6.41        7.16      1.95 o 
  -2   2   8      214.63      217.40      9.11 o 
  -1   2   8      761.92      820.13     24.73 o 
   0   2   8      530.64      533.08     16.92 o 
   1   2   8      747.04      742.69     15.87 o 
   2   2   8        5.22        3.25      0.92 o 
   3   2   8      419.20      392.94      9.67 o 
   4   2   8        4.47        3.66      0.98 o 
   5   2   8        7.13        6.14      1.95 o 
   6   2   8       75.88       82.27      4.56 o 
   7   2   8        4.70        2.60      1.95 o 
   8   2   8       30.93       31.89      4.56 o 
  -5   3   8       11.02       16.27      3.25 o 
  -4   3   8       43.88       36.45      3.91 o 
  -3   3   8       12.46       14.97      2.60 o 
  -2   3   8       46.58       52.72      3.91 o 
  -1   3   8       33.60       27.99      3.25 o 
   0   3   8       19.03       24.73      2.60 o 
   1   3   8        9.27       11.07      1.95 o 
   2   3   8       89.28       98.74      3.68 o 
   3   3   8        1.55        2.28      0.92 o 
   4   3   8        2.29        2.28      0.92 o 
   5   3   8       58.02       60.21      3.22 o 
   6   3   8       36.56       31.27      4.56 o 
   7   3   8       36.17       33.52      3.22 o 
   8   3   8       13.05       13.02      3.25 o 
  -5   4   8        1.22        1.95      1.95 o 
  -4   4   8       26.35       30.59      3.91 o 
  -3   4   8        2.28        3.91      1.95 o 
  -2   4   8        3.53        3.91      1.30 o 
  -1   4   8       10.80        9.76      1.95 o 
   0   4   8       78.27       70.30      4.56 o 
   1   4   8      860.69      908.65     26.69 o 
   2   4   8        3.83        3.35      1.30 o 
   3   4   8      367.38      400.45     10.13 o 
   4   4   8       10.04        9.45      1.38 o 
   5   4   8      103.38      104.59      4.60 o 
   6   4   8       14.01       14.59      1.95 o 
   7   4   8       21.19       19.67      2.50 o 
   8   4   8       49.76       50.77      5.86 o 
  -4   5   8      149.17      152.96      8.46 o 
  -3   5   8      454.79      501.84     17.57 o 
  -2   5   8      166.37      158.82      7.81 o 
  -1   5   8      752.58      783.68     24.08 o 
   0   5   8       26.23       28.64      3.25 o 
   1   5   8      225.72      220.00      9.11 o 
   2   5   8       49.95       35.80      3.25 o 
   3   5   8        0.30        0.33      0.92 o 
   4   5   8       34.21       29.35      2.30 o 
   5   5   8       89.33       95.26      4.35 o 
   6   5   8       65.49       66.26      3.89 o 
   7   5   8       61.34       64.58      3.89 o 
   8   5   8       63.56       67.69      6.51 o 
  -4   6   8      176.54      195.77      7.32 o 
  -3   6   8       19.64       24.32      4.56 o 
  -2   6   8      300.03      323.01      9.43 o 
  -1   6   8       35.18       30.45      4.56 o 
   0   6   8       43.53       42.34      2.50 o 
   1   6   8        7.68        4.26      0.92 o 
   2   6   8       44.69       57.28      4.56 o 
   3   6   8      311.11      298.76     11.72 o 
   4   6   8        0.26       -0.33      0.92 o 
   5   6   8       80.23       83.12      4.35 o 
   6   6   8       29.05       27.48      3.58 o 
   7   6   8       12.20       10.41      3.25 o 
   8   6   8       16.92       21.48      4.56 o 
  -4   7   8       27.31       22.78      4.56 o 
  -3   7   8       56.15       52.85      4.88 o 
  -2   7   8       21.03       21.38      4.23 o 
  -1   7   8       35.21       37.11      2.76 o 
   0   7   8       49.40       48.18      2.76 o 
   1   7   8        5.85        5.86      1.95 o 
   2   7   8       70.57       71.60      5.21 o 
   3   7   8       73.85       78.11      5.21 o 
   4   7   8       89.47       86.57      4.14 o 
   5   7   8       27.23       30.27      2.76 o 
   6   7   8        0.04        0.91      1.08 o 
   7   7   8       11.63       14.97      3.91 o 
   8   7   8        2.50        1.30      2.60 o 
  -3   8   8        0.02       -1.30      1.95 o 
  -2   8   8       38.79       37.93      3.22 o 
  -1   8   8      108.60      100.93      4.60 o 
   0   8   8       22.59       20.58      2.03 o 
   1   8   8      414.73      412.67     14.97 o 
   2   8   8      180.78      171.19      8.46 o 
   3   8   8      590.89      561.07     19.53 o 
   4   8   8      127.37      130.83      7.81 o 
   5   8   8        5.94        7.49      1.84 o 
   6   8   8       85.89       93.08      7.16 o 
   7   8   8        1.98        0.65      1.95 o 
  -2   9   8        7.36        3.25      2.60 o 
  -1   9   8      189.26      186.29      8.79 o 
   0   9   8        8.41        7.07      2.60 o 
   1   9   8      160.73      162.72      8.46 o 
   2   9   8       51.18       54.02      4.56 o 
   3   9   8       84.94       69.65      5.86 o 
   4   9   8      112.19      115.21      7.81 o 
   5   9   8      175.69      191.36     10.41 o 
   6   9   8      110.31      129.53      9.11 o 
   7   9   8       40.07       44.26      5.86 o 
  -2  10   8       53.74       56.63      5.86 o 
  -1  10   8        1.20       -0.91      1.30 o 
   0  10   8       65.63       68.34      5.21 o 
   1  10   8      134.92      103.49      6.51 o 
   2  10   8        0.27        0.65      1.30 o 
   3  10   8      122.01      107.40      7.16 o 
   4  10   8      335.30      285.09     13.02 o 
   5  10   8      107.18      110.65      7.81 o 
   6  10   8      148.54      149.71      9.76 o 
   7  10   8        0.56       -0.65      1.95 o 
  -1  11   8        6.72        9.11      3.25 o 
   0  11   8        0.02        1.95      1.95 o 
   1  11   8       14.19       18.23      3.25 o 
   2  11   8        5.18        1.95      1.95 o 
   3  11   8       39.52       45.56      5.21 o 
   4  11   8       45.45       39.70      5.21 o 
   5  11   8       49.39       48.17      5.86 o 
   6  11   8        0.11       -1.30      1.95 o 
   1  12   8        4.77        5.86      2.60 o 
   2  12   8        3.18        3.25      2.60 o 
   3  12   8        0.11        2.60      1.95 o 
   4  12   8        1.34        1.30      2.60 o 
   5  12   8        6.64        8.46      3.25 o 
  -2 -12   9      164.17      193.97     11.07 o 
  -1 -12   9       20.35       29.94      4.56 o 
   0 -12   9       53.80       55.33      6.51 o 
  -3 -11   9        0.50        0.00      1.95 o 
  -2 -11   9       66.20       55.33      5.86 o 
  -1 -11   9       26.17       24.08      3.91 o 
   0 -11   9       26.41       16.92      3.91 o 
   1 -11   9       19.52       14.97      3.25 o 
   2 -11   9       16.10        9.76      3.25 o 
  -4 -10   9        6.39        8.46      2.03 o 
  -3 -10   9       55.76       67.69      6.51 o 
  -2 -10   9       57.59       59.88      5.86 o 
  -1 -10   9      336.50      372.31     15.62 o 
   0 -10   9      143.70      160.77      9.11 o 
   1 -10   9      237.31      253.85     11.72 o 
   2 -10   9       14.61       12.37      2.30 o 
   3 -10   9      157.74      170.28      6.90 o 
  -5  -9   9        8.93        8.33      2.60 o 
  -4  -9   9       83.52       88.47      4.82 o 
  -3  -9   9       25.15       29.14      2.76 o 
  -2  -9   9       56.96       57.28      5.21 o 
  -1  -9   9        4.48        5.21      2.60 o 
   0  -9   9       18.20       22.78      3.91 o 
   1  -9   9        1.91        0.65      1.95 o 
   2  -9   9        0.00       -0.52      1.08 o 
   3  -9   9        1.18        1.30      1.38 o 
   4  -9   9        7.72        8.46      2.03 o 
  -5  -8   9       30.45       29.50      2.97 o 
  -4  -8   9       23.51       25.01      2.76 o 
  -3  -8   9       38.27       41.81      7.49 o 
  -2  -8   9       12.33       12.50      1.84 o 
  -1  -8   9        0.16        1.95      1.95 o 
   0  -8   9       20.22       20.18      3.25 o 
   1  -8   9      168.38      171.84      7.49 o 
   2  -8   9        3.00        1.17      2.28 o 
   3  -8   9       38.23       39.20      2.97 o 
   4  -8   9        6.61        8.90      1.84 o 
  -5  -7   9       33.99       31.69      4.88 o 
  -4  -7   9        0.89        1.30      1.95 o 
  -3  -7   9        9.10       10.46      1.84 o 
  -2  -7   9        0.08       -0.33      0.92 o 
  -1  -7   9        1.36        0.65      1.30 o 
   0  -7   9       21.22       18.88      3.25 o 
   1  -7   9        3.05        1.95      0.92 o 
   2  -7   9       75.73       63.79      3.68 o 
   3  -7   9       10.31        8.90      1.84 o 
   4  -7   9       28.20       29.96      2.76 o 
   5  -7   9       11.98        9.11      2.60 o 
  -6  -6   9      205.39      182.25     10.41 o 
  -5  -6   9       70.60       89.17      6.51 o 
  -4  -6   9      351.78      342.32     10.09 o 
  -3  -6   9        0.21       -0.33      0.92 o 
  -2  -6   9      373.59      393.09     10.35 o 
  -1  -6   9      171.11      156.29      5.86 o 
   0  -6   9       95.88       95.42      5.86 o 
   1  -6   9      359.70      325.10     17.57 o 
   2  -6   9       39.76       38.75      2.76 o 
   3  -6   9      565.71      534.21     12.86 o 
   4  -6   9        1.36        0.78      1.08 o 
   5  -6   9      103.98      110.00      7.81 o 
   6  -6   9        9.51       15.62      3.91 o 
  -6  -5   9       27.72       26.69      3.91 o 
  -5  -5   9       17.76       20.18      3.25 o 
  -4  -5   9      127.67      126.28      5.52 o 
  -3  -5   9       21.68       20.92      2.93 o 
  -2  -5   9     1149.27     1231.14     25.08 o 
  -1  -5   9        5.50        6.28      1.38 o 
   0  -5   9     2715.26     2808.88     42.59 o 
   1  -5   9      128.82      137.76      4.82 o 
   2  -5   9     2073.30     2142.37     40.95 o 
   3  -5   9      467.27      488.93     11.94 o 
   4  -5   9      432.37      452.37     17.57 o 
   5  -5   9      364.49      365.15     15.62 o 
   6  -5   9        4.46        1.30      1.95 o 
  -6  -4   9       23.72       16.27      3.91 o 
  -5  -4   9       98.01      110.65      7.16 o 
  -4  -4   9       17.89       21.48      3.25 o 
  -3  -4   9      275.50      278.72      8.51 o 
  -2  -4   9       68.10       76.98      6.18 o 
  -1  -4   9      732.54      738.98     12.90 o 
   0  -4   9       30.19       32.34      1.60 o 
   1  -4   9      502.27      533.89      9.76 o 
   2  -4   9        1.54        2.28      0.98 o 
   3  -4   9       20.11       22.29      2.03 o 
   4  -4   9        2.49        3.25      1.95 o 
   5  -4   9       52.15       45.56      5.21 o 
   6  -4   9       53.24       47.52      5.86 o 
  -6  -3   9        9.99       13.02      3.25 o 
  -5  -3   9        0.45       -0.65      1.30 o 
  -4  -3   9       11.35       11.07      2.60 o 
  -2  -3   9      150.98      146.22      5.28 o 
  -1  -3   9       56.38       57.25      2.25 o 
   0  -3   9      144.07      130.28      3.62 o 
   1  -3   9       29.12       30.35      1.60 o 
   2  -3   9      128.50      133.97      3.59 o 
   3  -3   9        0.02       -0.33      0.92 o 
   5  -3   9        0.82        0.00      1.30 o 
   6  -3   9       59.68       57.93      5.86 o 
   7  -3   9        0.04        1.30      1.95 o 
  -6  -2   9        0.48        1.95      1.95 o 
  -5  -2   9        0.89        3.91      1.95 o 
  -4  -2   9        1.63        3.25      1.30 o 
  -3  -2   9       52.20       60.53      4.56 o 
  -2  -2   9       15.98       13.72      5.21 o 
  -1  -2   9        0.63        0.22      0.38 o 
   0  -2   9        4.60        6.29      1.02 o 
   1  -2   9       22.43       19.52      1.38 o 
   2  -2   9        0.31        0.33      0.53 o 
   3  -2   9       81.87       74.44      3.12 o 
   4  -2   9       29.40       32.54      3.91 o 
   5  -2   9      172.36      183.55      9.76 o 
   6  -2   9        0.72        0.65      1.95 o 
   7  -2   9        6.65        9.76      3.25 o 
  -6  -1   9        2.83        1.30      1.95 o 
  -5  -1   9       17.25       16.92      3.25 o 
  -4  -1   9       14.94       12.37      2.60 o 
  -3  -1   9       10.38       13.02      2.60 o 
  -2  -1   9        1.11        1.30      1.30 o 
  -1  -1   9      181.61      166.17     12.69 o 
   0  -1   9      149.83      167.97      4.25 o 
   1  -1   9      204.70      235.92      5.23 o 
   2  -1   9      353.64      411.62      7.72 o 
   3  -1   9      185.13      206.59      6.20 o 
   4  -1   9      277.71      302.23      8.25 o 
   5  -1   9       49.81       35.15      4.56 o 
   6  -1   9       83.23       82.01      6.51 o 
   7  -1   9       14.49       11.72      3.25 o 
  -5   0   9       23.75       23.43      3.91 o 
  -4   0   9       22.04       26.04      3.91 o 
  -3   0   9       20.98       23.43      3.25 o 
  -2   0   9       26.87       24.73      3.25 o 
  -1   0   9       65.80       65.09      4.56 o 
   0   0   9        5.41        5.29      0.92 o 
   1   0   9       71.93       64.90      2.36 o 
   2   0   9        0.20        0.87      1.30 o 
   3   0   9       22.94       30.08      2.60 o 
   4   0   9       28.17       28.36      3.25 o 
   5   0   9        7.14        2.60      1.95 o 
   6   0   9       50.82       54.02      5.21 o 
   7   0   9       52.92        7.16      2.60 o 
  -5   1   9       15.26       14.32      3.25 o 
  -4   1   9       63.70       57.28      5.21 o 
  -3   1   9       94.49       83.31      5.86 o 
  -2   1   9      210.83      228.46      9.76 o 
  -1   1   9       10.43       13.02      1.95 o 
   0   1   9      597.44      633.32     19.53 o 
   1   1   9      101.15      121.74      4.35 o 
   2   1   9       85.50       99.68      4.56 o 
   3   1   9      114.00      132.07      4.82 o 
   4   1   9        2.75        2.28      0.92 o 
   5   1   9        3.50        3.91      1.38 o 
   6   1   9        0.90        1.95      1.95 o 
   7   1   9        0.02       -1.30      1.95 o 
  -5   2   9       18.85       17.57      3.25 o 
  -4   2   9        7.79        7.16      2.60 o 
  -3   2   9      140.74      141.24      7.81 o 
  -2   2   9       21.37       20.83      3.25 o 
  -1   2   9       35.42       33.85      3.25 o 
   0   2   9      213.02      186.16      8.46 o 
   1   2   9       89.84       81.45      3.43 o 
   2   2   9       42.89       45.43      2.50 o 
   3   2   9        0.00        0.43      0.58 o 
   4   2   9       45.03       51.80      2.97 o 
   5   2   9       39.92       35.91      2.76 o 
   6   2   9        2.30        2.93      1.38 o 
   7   2   9       53.38       44.91      5.21 o 
   8   2   9        0.07        0.00      1.95 o 
  -5   3   9       15.16       13.02      3.25 o 
  -4   3   9        9.37        9.11      2.60 o 
  -3   3   9       36.28       41.66      4.56 o 
  -2   3   9      119.29      121.07      7.16 o 
  -1   3   9       20.33       20.18      2.60 o 
   0   3   9      112.29      109.35      5.86 o 
   1   3   9      201.56      173.14      7.81 o 
   2   3   9       69.85       70.98      3.58 o 
   3   3   9      168.13      165.77      9.76 o 
   4   3   9        2.69        2.28      0.98 o 
   5   3   9        8.45        7.41      2.28 o 
   6   3   9        0.04        0.13      1.08 o 
   7   3   9        6.99        5.53      1.84 o 
   8   3   9        4.78        3.25      2.60 o 
  -4   4   9      122.86      130.18      7.81 o 
  -3   4   9       98.81       95.03      6.51 o 
  -2   4   9       57.35       50.77      4.56 o 
  -1   4   9       46.03       48.17      3.91 o 
   0   4   9      122.45      115.86      6.51 o 
   1   4   9      167.49      175.09      7.81 o 
   2   4   9      424.78      397.06     10.13 o 
   3   4   9        0.00       -0.43      0.58 o 
   4   4   9     1164.71     1137.54     23.93 o 
   5   4   9        0.10        0.65      0.92 o 
   6   4   9      398.06      407.38     14.32 o 
   7   4   9        5.77        5.21      1.84 o 
   8   4   9       36.95       37.58      3.43 o 
  -4   5   9       35.92       52.07      5.21 o 
  -3   5   9      216.85      230.42     11.07 o 
  -2   5   9      182.13      196.57      9.11 o 
  -1   5   9     1220.92     1299.84     37.75 o 
   0   5   9      188.48      179.00      8.46 o 
   1   5   9     2899.40     2963.54     78.76 o 
   2   5   9      138.20      145.80      7.16 o 
   3   5   9     1879.99     1890.86     37.28 o 
   4   5   9        7.91        9.34      2.28 o 
   5   5   9      587.43      628.63     15.30 o 
   6   5   9        8.72        7.28      3.91 o 
   7   5   9       61.97       71.08      4.35 o 
   8   5   9       42.76       40.36      5.21 o 
  -4   6   9       19.85       19.87      3.58 o 
  -3   6   9       26.76       29.78      7.81 o 
  -2   6   9      143.14      155.73      6.20 o 
  -1   6   9      103.29      110.79      4.60 o 
   0   6   9      322.03      296.96      8.25 o 
   1   6   9      196.14      191.36      9.11 o 
   2   6   9      652.64      558.47     18.88 o 
   3   6   9       10.09        9.76      2.60 o 
   4   6   9      206.29      186.98      6.66 o 
   5   6   9        6.32        6.31      1.95 o 
   6   6   9      237.20      232.22      7.78 o 
   7   6   9       28.80       32.62      3.58 o 
  -3   7   9        9.17        7.49      1.84 o 
  -2   7   9        6.30        7.91      1.84 o 
  -1   7   9        8.46        9.54      1.84 o 
   0   7   9       43.45       40.68      2.76 o 
   1   7   9        6.30        4.56      1.95 o 
   2   7   9        0.00       -0.65      1.30 o 
   3   7   9       34.63       28.64      3.25 o 
   4   7   9       15.47       13.15      1.84 o 
   5   7   9        6.81        5.49      1.56 o 
   6   7   9       12.82        8.74      2.03 o 
   7   7   9       43.55       41.66      5.21 o 
  -3   8   9       26.87       33.85      4.56 o 
  -2   8   9        2.49        1.30      1.38 o 
  -1   8   9       96.02       97.00      4.60 o 
   0   8   9       42.75       33.20      3.91 o 
   1   8   9       51.50       47.52      4.56 o 
   2   8   9        5.85        7.81      2.60 o 
   3   8   9       14.88       20.83      3.25 o 
   4   8   9       18.64       18.88      3.25 o 
   5   8   9       15.33       15.87      2.30 o 
   6   8   9        9.98        8.68      2.28 o 
   7   8   9        0.63        0.65      1.95 o 
  -2   9   9       15.32       18.50      2.50 o 
  -1   9   9        2.67       -0.98      0.92 o 
   0   9   9        4.62        3.91      1.95 o 
   1   9   9        4.24        7.16      1.95 o 
   2   9   9       11.94       11.07      2.60 o 
   3   9   9        5.56        3.91      1.95 o 
   4   9   9       25.03       16.27      3.25 o 
   5   9   9        3.48        3.25      1.95 o 
   6   9   9       61.52       62.49      6.51 o 
   7   9   9       46.43       48.82      5.86 o 
  -1  10   9       30.51       28.47      2.97 o 
   0  10   9      242.12      232.37     11.07 o 
   1  10   9        0.01        1.95      1.95 o 
   2  10   9      372.49      367.11     14.97 o 
   3  10   9       35.34       42.31      4.56 o 
   4  10   9       41.53       47.52      5.21 o 
   5  10   9      111.35      124.32      8.46 o 
   6  10   9        8.45        6.51      2.60 o 
   0  11   9       12.81       18.23      3.25 o 
   1  11   9       40.67       37.10      4.56 o 
   2  11   9       11.53        7.16      2.60 o 
   3  11   9       63.33       55.98      5.86 o 
   4  11   9       28.82       18.88      3.91 o 
   5  11   9       20.43       23.43      4.56 o 
   2  12   9       77.03      103.49      7.81 o 
   3  12   9      133.88      173.79     10.41 o 
   4  12   9       71.18       83.97      7.16 o 
  -2 -11  10       13.93        6.51      3.25 o 
  -1 -11  10        7.05        1.30      1.95 o 
   0 -11  10        5.06        1.30      1.95 o 
   1 -11  10        1.30       -0.65      1.95 o 
  -3 -10  10        6.46        4.56      2.60 o 
  -2 -10  10       10.25       11.07      3.25 o 
  -1 -10  10       15.43       10.41      3.25 o 
   0 -10  10       40.57       44.26      5.21 o 
   1 -10  10       46.35       53.37      5.86 o 
   2 -10  10      158.47      167.93      9.76 o 
  -4  -9  10       10.30       13.24      2.50 o 
  -3  -9  10       89.76       97.63      7.16 o 
  -2  -9  10       13.40       13.67      3.25 o 
  -1  -9  10      110.23      104.14      7.16 o 
   0  -9  10       33.49       29.94      3.91 o 
   1  -9  10        6.60        5.86      2.60 o 
   2  -9  10       12.25       12.54      2.03 o 
   3  -9  10        3.31        1.95      1.38 o 
  -4  -8  10       85.27       91.78      5.21 o 
  -3  -8  10        5.44        2.60      1.38 o 
  -2  -8  10       71.40       78.76      6.51 o 
  -1  -8  10        0.95        0.65      1.30 o 
   0  -8  10        0.13       -1.30      1.30 o 
   1  -8  10        6.52        9.76      2.60 o 
   2  -8  10       49.97       46.66      3.43 o 
   3  -8  10        3.21        3.58      1.38 o 
   4  -8  10      145.68      171.84      9.76 o 
  -5  -7  10        0.01        1.30      1.38 o 
  -4  -7  10        3.41        2.28      1.38 o 
  -3  -7  10        7.19        6.04      1.56 o 
  -2  -7  10       22.36       15.75      2.03 o 
  -1  -7  10        5.25        3.91      1.95 o 
   0  -7  10       39.83       39.70      4.56 o 
   1  -7  10        0.43        0.33      0.92 o 
   2  -7  10        0.13        0.00      0.92 o 
   3  -7  10        2.77        2.14      3.25 o 
   4  -7  10        1.81        1.95      1.95 o 
   5  -7  10        9.44       11.72      3.25 o 
  -5  -6  10       69.30       61.18      5.86 o 
  -4  -6  10      165.97      166.56      6.66 o 
  -3  -6  10      190.96      201.31     10.09 o 
  -2  -6  10      786.78      821.38     18.39 o 
  -1  -6  10      190.99      196.82      6.39 o 
   0  -6  10     1039.51     1092.64     53.37 o 
   1  -6  10       83.12       82.13      3.89 o 
   2  -6  10      360.08      415.92     14.97 o 
   3  -6  10        0.74        1.30      1.08 o 
   4  -6  10      112.23      120.42      7.81 o 
   5  -6  10        8.83        6.51      2.60 o 
  -5  -5  10       48.15       39.05      4.56 o 
  -4  -5  10      526.78      516.16     18.88 o 
  -3  -5  10       51.72       50.22      3.43 o 
  -2  -5  10      668.60      676.93     15.63 o 
  -1  -5  10      110.35      131.13      4.82 o 
   0  -5  10      330.67      335.18      8.89 o 
   1  -5  10      330.80      355.39      9.43 o 
   2  -5  10        7.35        8.15      1.38 o 
   3  -5  10       49.88       49.94      3.58 o 
   4  -5  10      311.76      296.16     13.02 o 
   5  -5  10        0.26        0.00      1.95 o 
   6  -5  10      111.70      114.56      8.46 o 
  -5  -4  10       17.99       18.88      3.91 o 
  -4  -4  10      147.07      145.80      8.46 o 
  -3  -4  10       43.02       46.44      3.25 o 
  -2  -4  10      619.91      637.78     14.95 o 
  -1  -4  10       12.60       12.57      1.22 o 
   0  -4  10     1383.67     1431.71     23.04 o 
   1  -4  10        0.87        1.08      0.75 o 
   2  -4  10     1610.53     1637.42     32.21 o 
   3  -4  10       47.00       37.75      4.56 o 
   4  -4  10     1085.23     1094.81     33.85 o 
   5  -4  10       46.64       44.26      5.21 o 
   6  -4  10      148.88      129.53      8.46 o 
  -5  -3  10       82.60       79.41      6.51 o 
  -4  -3  10        3.09        1.95      1.95 o 
  -3  -3  10        8.21        9.11      2.60 o 
  -2  -3  10       55.80       61.28      3.43 o 
  -1  -3  10       13.74       12.16      1.49 o 
   0  -3  10       15.64       15.55      1.40 o 
   1  -3  10       48.46       48.58      2.11 o 
   2  -3  10       83.44       87.90      2.96 o 
   3  -3  10       53.12       56.63      4.56 o 
   5  -3  10        0.00       -0.65      1.30 o 
   6  -3  10        6.65        7.81      2.60 o 
  -5  -2  10        2.30       -1.95      1.30 o 
  -4  -2  10       12.03       18.88      3.25 o 
  -3  -2  10        0.38       -0.65      1.30 o 
  -2  -2  10      102.95      111.95      6.51 o 
  -1  -2  10        7.49       11.07      2.60 o 
   0  -2  10      341.68      360.21      7.38 o 
   1  -2  10        1.21        1.95      0.75 o 
   2  -2  10      322.54      353.75      8.97 o 
   3  -2  10        5.45        4.56      1.95 o 
   4  -2  10      175.25      171.19      9.11 o 
   5  -2  10       38.82       37.10      4.56 o 
   6  -2  10      104.04       95.68      7.81 o 
   7  -2  10        2.34        2.60      2.60 o 
  -5  -1  10        1.00       -0.65      1.95 o 
  -4  -1  10       64.67       71.60      5.86 o 
  -3  -1  10       18.02       16.27      2.60 o 
  -2  -1  10        0.33        1.30      1.30 o 
  -1  -1  10        0.07        0.00      0.65 o 
   0  -1  10       49.56       42.21      4.01 o 
   1  -1  10       54.34       43.85      1.98 o 
   2  -1  10        0.21       -0.43      0.58 o 
   3  -1  10       38.25       40.81      2.50 o 
   4  -1  10        0.13        1.30      1.30 o 
   5  -1  10      134.61      160.77      9.11 o 
   6  -1  10        0.38        3.25      1.95 o 
   7  -1  10       52.57       65.74      6.51 o 
  -5   0  10        3.67        5.21      2.60 o 
  -4   0  10        2.98        1.30      1.30 o 
  -3   0  10       27.54       28.64      3.91 o 
  -2   0  10        0.99        2.60      1.30 o 
  -1   0  10       24.50       22.78      2.60 o 
   0   0  10        0.15        1.95      0.92 o 
   1   0  10       17.73       19.89      1.34 o 
   2   0  10        2.36        3.25      0.92 o 
   3   0  10        0.25       -0.22      0.65 o 
   4   0  10        4.92        3.38      1.08 o 
   5   0  10       17.50       18.23      3.25 o 
   6   0  10        7.31        5.86      2.60 o 
   7   0  10        1.15        1.95      2.60 o 
  -5   1  10       15.94       16.92      3.25 o 
  -4   1  10       10.32       13.67      3.25 o 
  -3   1  10      117.63      102.19      6.51 o 
  -2   1  10        8.21        7.81      1.95 o 
  -1   1  10        8.99       12.37      2.60 o 
   0   1  10       55.35       57.28      3.91 o 
   1   1  10       18.27       21.48      1.84 o 
   2   1  10      130.75      121.10      4.60 o 
   3   1  10       26.65       20.07      3.25 o 
   4   1  10      137.35      130.54      9.44 o 
   5   1  10        5.10        3.58      1.38 o 
   6   1  10       31.09       27.34      3.91 o 
   7   1  10       21.08       22.13      3.91 o 
  -5   2  10       71.18       80.06      6.51 o 
  -4   2  10        0.39       -0.65      1.30 o 
  -3   2  10       39.69       37.10      3.91 o 
  -2   2  10        9.51       10.41      2.60 o 
  -1   2  10       36.11       41.01      3.91 o 
   0   2  10      135.32      159.47      7.81 o 
   1   2  10       71.44       68.69      5.21 o 
   2   2  10       35.01       41.28      2.50 o 
   3   2  10      193.76      185.35      6.20 o 
   4   2  10       11.14       12.04      1.95 o 
   5   2  10       10.35       11.62      1.84 o 
   6   2  10        2.27        1.95      1.38 o 
   7   2  10        3.69        3.91      2.60 o 
  -4   3  10       16.34       13.67      3.25 o 
  -3   3  10       63.82       76.81      5.86 o 
  -2   3  10        1.65        1.30      1.30 o 
  -1   3  10      275.38      275.98     11.72 o 
   0   3  10        1.49        1.95      1.30 o 
   1   3  10        7.11        5.86      1.95 o 
   2   3  10       26.86       28.13      3.58 o 
   3   3  10        0.41       -0.65      0.92 o 
   4   3  10      125.74      121.46      5.06 o 
   5   3  10        5.29        7.75      1.95 o 
   6   3  10       89.74       89.87      4.60 o 
   7   3  10       11.12        7.52      1.84 o 
  -4   4  10       48.28       42.96      5.21 o 
  -3   4  10      112.03      126.27      7.81 o 
  -2   4  10      267.71      268.82     11.72 o 
  -1   4  10      408.66      408.11     14.97 o 
   0   4  10      628.46      627.47     20.83 o 
   1   4  10      919.92      913.86     27.99 o 
   2   4  10      665.03      665.67     15.41 o 
   3   4  10      603.93      607.68     14.27 o 
   4   4  10       28.72       28.65      5.21 o 
   5   4  10      284.18      299.75      9.21 o 
   6   4  10        4.73        4.28      1.95 o 
   7   4  10       16.95       18.90      2.76 o 
  -4   5  10       89.44       76.15      6.51 o 
  -3   5  10      104.63      105.45      7.16 o 
  -2   5  10      355.86      359.30     14.32 o 
  -1   5  10      172.89      173.79      9.11 o 
   0   5  10      672.00      670.42     22.13 o 
   1   5  10       32.21       31.89      3.91 o 
   2   5  10      299.60      307.87     12.37 o 
   3   5  10       14.24       14.00      1.84 o 
   4   5  10      144.54      144.86      5.52 o 
   5   5  10      116.76      118.06      5.28 o 
   6   5  10        1.80        3.44      1.56 o 
   7   5  10      139.12      145.86      7.49 o 
  -3   6  10        6.58        6.51      1.84 o 
  -2   6  10       14.17       14.18      2.30 o 
  -1   6  10       28.55       28.64      3.91 o 
   0   6  10       95.01      103.49      6.51 o 
   1   6  10      631.70      669.77     22.13 o 
   2   6  10      174.52      175.74      8.46 o 
   3   6  10     1310.54     1304.40     38.40 o 
   4   6  10       22.53       20.11      2.30 o 
   5   6  10     1446.05     1508.40     31.52 o 
   6   6  10       18.74       18.25      2.76 o 
   7   6  10      518.69      574.09     20.83 o 
  -3   7  10        1.77        1.95      1.56 o 
  -2   7  10       34.92       35.72      3.22 o 
  -1   7  10       62.11       77.79      4.14 o 
   0   7  10       27.13       20.83      3.25 o 
   1   7  10       43.78       35.15      3.91 o 
   2   7  10       88.26       78.11      5.86 o 
   3   7  10       15.96       14.97      3.25 o 
   4   7  10       47.24       34.50      3.91 o 
   5   7  10        0.74        0.98      1.38 o 
   6   7  10       98.31      100.22      5.53 o 
   7   7  10        0.51        1.21      1.63 o 
  -2   8  10        1.97        0.65      1.38 o 
  -1   8  10        9.07       11.40      1.84 o 
   0   8  10        0.09        0.00      1.30 o 
   1   8  10        0.69        0.65      1.30 o 
   2   8  10        0.11       -1.30      1.30 o 
   3   8  10       52.43       47.52      4.56 o 
   4   8  10        0.14       -0.65      1.30 o 
   5   8  10       35.97       40.36      5.21 o 
   6   8  10       54.93       60.14      4.14 o 
   7   8  10       62.57       71.60      7.16 o 
  -1   9  10       67.46       63.79      5.86 o 
   0   9  10       16.49       13.02      3.25 o 
   1   9  10       76.39       72.90      5.86 o 
   2   9  10       91.46       80.71      6.51 o 
   3   9  10        5.44        8.46      2.60 o 
   4   9  10       25.49       17.57      3.91 o 
   5   9  10       42.13       46.86      5.21 o 
   6   9  10       21.29       17.57      3.91 o 
   0  10  10       16.70       13.67      3.25 o 
   1  10  10       80.17       95.68      7.16 o 
   2  10  10        2.64        1.30      1.95 o 
   3  10  10       44.19       44.91      5.21 o 
   4  10  10        3.85        0.65      1.95 o 
   5  10  10        0.13        1.30      1.95 o 
   6  10  10        0.20        1.95      1.95 o 
   1  11  10        2.49        1.95      1.95 o 
   2  11  10       32.90       18.88      3.91 o 
   3  11  10        1.05       -1.30      1.95 o 
   4  11  10       39.75       33.85      5.21 o 
   5  11  10        2.61        2.60      2.60 o 
  -2 -10  11       37.30       27.34      4.56 o 
  -1 -10  11        0.68        2.60      1.95 o 
   0 -10  11       58.12       63.14      6.51 o 
   1 -10  11        9.21       11.72      3.25 o 
  -3  -9  11       71.90       80.71      7.16 o 
  -2  -9  11        0.03       -0.65      1.95 o 
  -1  -9  11      132.14      136.04      8.46 o 
   0  -9  11       26.92       24.73      3.91 o 
   1  -9  11       67.57       68.34      5.86 o 
   2  -9  11       49.65       59.23      5.86 o 
   3  -9  11       72.53       73.37      5.21 o 
  -4  -8  11       27.07       26.85      2.97 o 
  -3  -8  11       62.95       76.08      5.86 o 
  -2  -8  11      177.13      186.16     10.41 o 
  -1  -8  11      107.58      110.00      7.81 o 
   0  -8  11      211.56      205.03     10.41 o 
   1  -8  11      138.59      140.59      8.46 o 
   2  -8  11       61.07       68.67      4.14 o 
   3  -8  11       50.58       42.96      4.23 o 
  -4  -7  11       21.93       20.31      3.91 o 
  -3  -7  11       10.21       12.86      2.03 o 
  -2  -7  11        0.36        0.13      1.08 o 
  -1  -7  11       44.08       38.40      4.56 o 
   0  -7  11        3.48        3.91      1.95 o 
   1  -7  11       15.29       18.05      2.30 o 
   2  -7  11        0.70        0.33      0.92 o 
   3  -7  11        1.13        1.30      1.95 o 
   4  -7  11        5.19        7.81      2.60 o 
  -4  -6  11       51.06       49.51      3.89 o 
  -3  -6  11       89.90       97.75      5.53 o 
  -2  -6  11       14.28       15.75      2.03 o 
  -1  -6  11      292.20      305.07      8.71 o 
   0  -6  11       24.78       24.08      3.25 o 
   1  -6  11      398.82      418.59     11.05 o 
   2  -6  11       22.34       26.04      2.50 o 
   3  -6  11      195.44      135.39      8.46 o 
   4  -6  11        3.24        5.21      2.60 o 
   5  -6  11       10.24        7.81      2.60 o 
  -4  -5  11       15.34       13.02      3.25 o 
  -3  -5  11      312.36      325.22     18.23 o 
  -2  -5  11      225.95      220.15      7.12 o 
  -1  -5  11      224.86      230.97      7.12 o 
   0  -5  11     1099.31     1157.74     19.41 o 
   1  -5  11       63.10       69.65      3.68 o 
   2  -5  11     1006.78     1061.67     22.54 o 
   3  -5  11        3.83        3.25      1.95 o 
   4  -5  11      237.80      266.22     13.02 o 
   5  -5  11        7.51        5.86      2.60 o 
  -5  -4  11        0.04       -0.65      1.95 o 
  -4  -4  11        4.34        1.95      1.95 o 
  -3  -4  11        0.45       -0.98      0.92 o 
  -2  -4  11      134.24      135.51      5.28 o 
  -1  -4  11       32.94       30.22      5.21 o 
   0  -4  11      108.13      107.43      3.62 o 
   1  -4  11        1.19        1.56      1.95 o 
   2  -4  11        0.29        1.56      1.95 o 
   3  -4  11       24.59       17.57      3.25 o 
   4  -4  11      200.84      199.17     10.41 o 
   5  -4  11        2.27        1.30      1.95 o 
   6  -4  11      220.47      224.56     12.37 o 
  -5  -3  11       30.11       26.69      4.56 o 
  -4  -3  11        7.37        5.21      2.60 o 
  -3  -3  11       32.53       35.15      3.91 o 
  -2  -3  11      243.97      232.24      7.58 o 
  -1  -3  11      121.73      114.00      5.24 o 
   0  -3  11      276.10      262.46      6.26 o 
   1  -3  11        0.36        0.00      0.75 o 
   2  -3  11      229.65      195.92      9.11 o 
   3  -3  11        6.87        8.46      2.60 o 
   4  -3  11        5.00        0.65      1.95 o 
   5  -3  11        8.51        7.16      2.60 o 
   6  -3  11       54.23       52.72      5.86 o 
  -5  -2  11       47.66       45.56      5.21 o 
  -4  -2  11       22.65       26.69      3.91 o 
  -3  -2  11       75.61       70.30      5.21 o 
  -2  -2  11        1.54       -0.65      1.30 o 
  -1  -2  11       84.11       78.89      3.68 o 
   0  -2  11        1.94        1.95      0.75 o 
   1  -2  11        7.93        9.82      1.13 o 
   2  -2  11        2.20        1.43      1.08 o 
   3  -2  11       53.11       59.88      5.21 o 
   4  -2  11        0.51       -1.30      1.30 o 
   5  -2  11       74.57       72.25      5.86 o 
   6  -2  11        5.45        2.60      2.60 o 
  -5  -1  11        0.01        1.95      1.95 o 
  -4  -1  11       36.59       29.94      3.91 o 
  -3  -1  11        8.04       13.67      2.60 o 
  -1  -1  11      123.76      124.97      7.16 o 
   0  -1  11      566.83      605.77     11.26 o 
   1  -1  11        0.11        1.08      0.75 o 
   2  -1  11      396.31      420.87     10.56 o 
   3  -1  11       22.21       19.71      5.21 o 
   4  -1  11      247.51      251.90     11.72 o 
   5  -1  11       21.87       30.59      3.91 o 
   6  -1  11       29.70       23.43      3.91 o 
   7  -1  11        1.07        1.30      2.60 o 
  -4   0  11       15.19       18.88      3.25 o 
  -3   0  11      117.69      107.40      7.16 o 
  -2   0  11       39.03       24.73      3.25 o 
  -1   0  11       78.28       82.01      5.86 o 
   0   0  11      159.98      137.73      5.06 o 
   1   0  11        1.39        1.95      0.92 o 
   2   0  11        0.05        0.65      0.92 o 
   3   0  11      107.17      106.25      5.53 o 
   4   0  11      126.37      126.79      5.00 o 
   5   0  11       64.71       65.09      5.86 o 
   6   0  11      127.10      128.88      8.46 o 
   7   0  11        9.92       12.37      3.25 o 
  -4   1  11        0.24        0.65      1.30 o 
  -3   1  11       65.62       61.18      5.21 o 
  -2   1  11       34.55       37.75      3.91 o 
  -1   1  11       19.83       14.32      2.60 o 
   0   1  11      547.73      557.82     18.88 o 
   1   1  11       13.47       10.21      1.56 o 
   2   1  11      144.86      163.99      7.49 o 
   3   1  11      114.68      108.29      4.35 o 
   4   1  11       24.24       24.62      2.50 o 
   5   1  11        1.25        1.63      1.38 o 
   6   1  11        8.19        7.81      2.60 o 
   7   1  11       15.51       16.92      3.91 o 
  -4   2  11       91.62       93.73      7.16 o 
  -3   2  11       18.30       16.27      3.25 o 
  -2   2  11      105.09      108.70      7.16 o 
  -1   2  11       10.21       14.32      2.60 o 
   0   2  11       29.10       27.99      3.25 o 
   1   2  11        0.24        0.33      0.92 o 
   2   2  11        5.39        6.14      1.95 o 
   3   2  11        8.58        7.81      1.38 o 
   4   2  11        7.17        4.56      1.38 o 
   5   2  11        4.96        4.88      1.38 o 
   6   2  11       28.31       28.20      2.97 o 
   7   2  11        1.83        3.91      2.60 o 
  -4   3  11        0.37       -0.65      1.95 o 
  -3   3  11       17.05       12.37      3.25 o 
  -2   3  11       11.36       11.07      2.60 o 
  -1   3  11       22.86       23.43      3.25 o 
   0   3  11      131.50      115.86      6.51 o 
   1   3  11      214.98      205.68      9.76 o 
   2   3  11      561.88      515.04     12.65 o 
   3   3  11      124.85      105.55      4.60 o 
   4   3  11       27.01       22.27      2.50 o 
   5   3  11      188.76      172.30      6.44 o 
   6   3  11        0.91        0.98      1.38 o 
   7   3  11       10.28        7.81      2.60 o 
  -3   4  11       13.04       10.41      3.25 o 
  -2   4  11      467.38      449.77     16.92 o 
  -1   4  11       61.64       67.04      5.21 o 
   0   4  11      354.62      359.95     14.32 o 
   1   4  11       60.56       59.88      4.56 o 
   2   4  11       76.68       75.30      6.51 o 
   3   4  11        2.10        0.52      2.28 o 
   4   4  11        0.45        0.33      1.63 o 
   5   4  11       24.42       24.41      2.76 o 
   6   4  11        2.52        1.30      1.38 o 
   7   4  11        4.05        3.58      1.84 o 
  -3   5  11       42.59       54.68      5.21 o 
  -2   5  11       76.15       88.52      6.51 o 
  -1   5  11        1.67        3.25      1.95 o 
   0   5  11      333.14      351.48     14.32 o 
   1   5  11      253.41      254.50     11.07 o 
   2   5  11      438.84      435.45     16.27 o 
   3   5  11     1308.03     1266.00     26.69 o 
   4   5  11      580.33      600.77     18.23 o 
   5   5  11      779.17      786.02     18.64 o 
   6   5  11       54.18       51.72      3.91 o 
   7   5  11      338.98      350.84     11.05 o 
  -2   6  11        1.52        0.00      1.95 o 
  -1   6  11      234.99      249.94     11.72 o 
   0   6  11       27.41       20.83      3.25 o 
   1   6  11      361.85      336.51     13.67 o 
   2   6  11       93.81       93.08      6.51 o 
   3   6  11       89.27       87.22      6.51 o 
   4   6  11      121.46      115.86      5.06 o 
   5   6  11       10.12       13.67      2.30 o 
   6   6  11       56.43       55.40      4.14 o 
   7   6  11      101.83      104.64      5.52 o 
  -2   7  11       15.30       14.70      2.93 o 
  -1   7  11        4.94        0.65      1.95 o 
   0   7  11       17.85       20.18      3.25 o 
   1   7  11        2.31        4.56      1.95 o 
   2   7  11        0.62        1.30      1.30 o 
   3   7  11        0.00        0.00      1.30 o 
   4   7  11       22.41       21.48      3.91 o 
   5   7  11       22.64       21.50      2.76 o 
   6   7  11       19.53       21.69      2.97 o 
  -1   8  11       26.38       27.99      3.91 o 
   0   8  11      165.46      159.47      9.11 o 
   1   8  11       59.16       66.39      5.86 o 
   2   8  11      370.48      324.80     14.32 o 
   3   8  11       18.17       16.27      3.25 o 
   4   8  11      259.79      255.80     12.37 o 
   5   8  11        0.66       -1.30      1.95 o 
   6   8  11       39.99       47.88      3.89 o 
   0   9  11       14.89        9.11      2.60 o 
   1   9  11      152.63      151.66      9.11 o 
   2   9  11        6.17        5.21      2.60 o 
   3   9  11      241.94      251.90     12.37 o 
   4   9  11        6.58        5.21      2.60 o 
   5   9  11       61.59       68.34      6.51 o 
   6   9  11        5.18        4.56      2.60 o 
   1  10  11       30.08       39.70      5.21 o 
   2  10  11       80.97       89.82      7.16 o 
   3  10  11       10.32       10.41      3.25 o 
   4  10  11       41.46       54.68      5.86 o 
   5  10  11        1.56       -1.95      1.95 o 
  -2  -9  12       55.26       52.72      5.86 o 
  -1  -9  12        7.89       14.97      3.25 o 
   0  -9  12       18.11       14.97      3.25 o 
   1  -9  12        0.97        1.95      2.60 o 
   2  -9  12        0.51        2.60      1.95 o 
  -3  -8  12        0.02       -2.17      1.08 o 
  -2  -8  12       24.30       37.10      5.21 o 
  -1  -8  12       12.14       11.07      3.25 o 
   0  -8  12        5.79        4.56      1.95 o 
   1  -8  12        0.10       -1.30      1.30 o 
   2  -8  12        0.13        0.65      1.38 o 
   3  -8  12       25.29       28.64      4.56 o 
  -3  -7  12        0.17       -0.65      1.38 o 
  -2  -7  12        7.40        8.46      3.25 o 
  -1  -7  12        1.53        1.30      1.95 o 
   0  -7  12       63.45       63.79      5.86 o 
   1  -7  12       19.39       23.43      3.91 o 
   2  -7  12       50.27       58.29      4.56 o 
   3  -7  12       88.75       93.08      7.16 o 
   4  -7  12       19.92       17.57      3.91 o 
  -3  -6  12        5.14        4.23      1.84 o 
  -2  -6  12      272.01      298.97     11.07 o 
  -1  -6  12        4.04       12.37      3.25 o 
   0  -6  12       93.02      110.65      7.16 o 
   1  -6  12       54.23       63.70      7.49 o 
   2  -6  12       55.53       77.46      5.86 o 
   3  -6  12      149.70      173.14      9.76 o 
   4  -6  12       71.15       78.11      6.51 o 
  -4  -5  12       34.58       29.29      4.56 o 
  -3  -5  12       32.66       29.27      2.97 o 
  -2  -5  12       48.54       42.69      7.49 o 
  -1  -5  12       75.67       77.46      3.91 o 
   0  -5  12        6.95        7.16      2.60 o 
   1  -5  12      132.31      135.41      5.52 o 
   2  -5  12       72.35       90.47      6.51 o 
   3  -5  12      223.12      221.31     11.07 o 
   4  -5  12       48.91       54.68      5.86 o 
   5  -5  12      180.14      202.43     11.72 o 
  -4  -4  12      154.56      150.36      9.11 o 
  -3  -4  12       57.08       55.98      5.21 o 
  -2  -4  12        5.61        5.02      1.56 o 
  -1  -4  12      401.42      407.00     11.72 o 
   0  -4  12      100.36      103.18      3.62 o 
   1  -4  12      211.67      217.50      7.49 o 
   2  -4  12      769.87      771.31     25.38 o 
   3  -4  12       53.26       46.21      5.21 o 
   4  -4  12      580.55      565.63     20.83 o 
   5  -4  12        3.16        1.95      1.95 o 
  -4  -3  12       13.46       10.41      3.25 o 
  -3  -3  12        9.37        3.91      1.95 o 
  -2  -3  12       53.14       49.47      4.56 o 
  -1  -3  12        0.65        1.69      1.08 o 
   0  -3  12       87.20       92.50      3.38 o 
   1  -3  12        2.46        1.08      0.82 o 
   2  -3  12        0.02        0.00      1.30 o 
   3  -3  12        8.83        6.51      2.60 o 
   4  -3  12        1.57        0.00      1.30 o 
   5  -3  12       16.75       14.97      3.25 o 
   6  -3  12       11.78        7.81      3.25 o 
  -4  -2  12        5.94        2.60      1.95 o 
  -3  -2  12        7.83        3.91      1.95 o 
  -2  -2  12      118.73      116.51      7.16 o 
  -1  -2  12        7.94        6.51      1.95 o 
   0  -2  12       34.34       31.08      1.98 o 
   1  -2  12       25.01       28.65      2.30 o 
   2  -2  12       34.18       29.91      5.21 o 
   3  -2  12        4.24        1.95      1.95 o 
   4  -2  12        9.00        5.86      1.95 o 
   5  -2  12       12.93       13.67      3.25 o 
   6  -2  12       12.63        9.76      3.25 o 
  -4  -1  12       40.68       32.54      4.56 o 
  -3  -1  12       22.64       24.08      3.91 o 
  -2  -1  12       28.84       27.34      3.91 o 
  -1  -1  12       32.52       37.10      3.91 o 
   0  -1  12        7.99        4.97      1.63 o 
   1  -1  12      103.33       98.97      4.56 o 
   2  -1  12        3.11        2.60      1.08 o 
   3  -1  12      294.44      271.86      8.25 o 
   4  -1  12       30.59       30.59      3.91 o 
   5  -1  12      182.08      163.38      9.76 o 
   6  -1  12       18.26       16.27      3.91 o 
  -4   0  12       18.68       13.02      3.25 o 
  -3   0  12       18.15       10.41      2.60 o 
  -2   0  12      220.78      232.37     11.07 o 
  -1   0  12       34.86       31.89      3.91 o 
   0   0  12     1815.16     1737.24     48.82 o 
   1   0  12       74.40       73.47      4.23 o 
   2   0  12     1828.07     1766.82     35.19 o 
   3   0  12       60.26       54.41      4.56 o 
   4   0  12      896.98      937.22     20.91 o 
   5   0  12       45.86       39.05      5.21 o 
   6   0  12       77.77       95.03      7.81 o 
  -4   1  12        4.08        0.65      1.95 o 
  -3   1  12        4.84        3.91      1.95 o 
  -2   1  12       53.75       61.84      5.21 o 
  -1   1  12       85.87       82.66      5.86 o 
   0   1  12       17.44       16.92      2.60 o 
   1   1  12      249.04      234.27     14.65 o 
   2   1  12        7.68        7.97      1.56 o 
   3   1  12       44.05       41.94      2.97 o 
   4   1  12        4.88        2.47      2.28 o 
   5   1  12       72.50       80.71      6.51 o 
   6   1  12        8.99        5.21      2.60 o 
  -3   2  12        0.74       -1.30      1.30 o 
  -2   2  12       77.00       82.66      6.51 o 
  -1   2  12       46.87       36.45      3.91 o 
   0   2  12        8.97        9.76      2.60 o 
   1   2  12        0.01        0.00      1.30 o 
   2   2  12      275.10      264.51      8.04 o 
   3   2  12       26.43       22.61      2.60 o 
   4   2  12       97.03       92.45      4.60 o 
   5   2  12      211.45      226.79      8.04 o 
   6   2  12        6.14        1.95      2.60 o 
   7   2  12       56.83       48.17      5.86 o 
  -3   3  12        6.07        2.60      1.95 o 
  -2   3  12       29.62       31.24      3.91 o 
  -1   3  12       11.80       10.41      2.60 o 
   0   3  12       62.79       55.98      5.21 o 
   1   3  12        0.58        1.95      1.30 o 
   2   3  12        2.24        0.65      0.92 o 
   3   3  12       10.33       12.00      4.23 o 
   4   3  12       23.29       26.05      2.76 o 
   5   3  12      102.45      102.99      5.06 o 
   6   3  12        7.29        9.76      2.30 o 
   7   3  12        9.44        5.21      2.60 o 
  -3   4  12        1.02        3.25      2.60 o 
  -2   4  12      167.16      147.10      8.46 o 
  -1   4  12       81.67       87.22      6.51 o 
   0   4  12      423.20      378.82     14.97 o 
   1   4  12      305.83      286.39     12.37 o 
   2   4  12      582.52      534.39     18.88 o 
   3   4  12       66.52       60.29      3.68 o 
   4   4  12      185.02      174.58      8.14 o 
   5   4  12        8.96        9.51      2.03 o 
   6   4  12      154.52      157.27      6.90 o 
   7   4  12        8.76        7.25      2.93 o 
  -2   5  12        0.42       -0.65      1.95 o 
  -1   5  12      160.24      147.10      8.46 o 
   0   5  12        0.42       -0.65      1.30 o 
   1   5  12      138.87      141.24      8.46 o 
   2   5  12        6.31        5.86      1.95 o 
   3   5  12        0.35        0.39      1.30 o 
   4   5  12        0.00       -0.33      0.98 o 
   5   5  12       49.07       52.87      3.89 o 
   6   5  12       44.84       44.87      5.21 o 
  -2   6  12       22.01       22.13      3.91 o 
  -1   6  12       55.76       56.63      5.86 o 
   0   6  12      129.45      124.32      7.81 o 
   1   6  12       11.19        6.51      2.60 o 
   2   6  12      185.91      214.15     10.41 o 
   3   6  12        8.27        9.76      2.60 o 
   4   6  12       71.49       74.09      4.35 o 
   5   6  12      162.85      171.90      6.90 o 
   6   6  12       64.92       69.44      4.60 o 
  -1   7  12       11.17        7.81      3.25 o 
   0   7  12       75.38       76.81      6.51 o 
   1   7  12       16.29       15.62      3.25 o 
   2   7  12       81.21       74.20      5.86 o 
   3   7  12       15.97       19.53      3.25 o 
   4   7  12        1.56        1.30      1.95 o 
   5   7  12        0.54        2.51      1.56 o 
   6   7  12        0.02        0.00      1.38 o 
   0   8  12       40.39       37.75      4.56 o 
   1   8  12        0.19       -1.30      0.65 o 
   2   8  12       32.81       42.31      4.56 o 
   3   8  12        0.21       -0.65      1.30 o 
   4   8  12        2.37        3.25      1.95 o 
   5   8  12       30.28       26.69      4.56 o 
   1   9  12        6.05       13.67      3.25 o 
   2   9  12        4.11        3.25      1.95 o 
   3   9  12        6.52        7.81      2.60 o 
   4   9  12       31.66       30.59      4.56 o 
   5   9  12        0.39        2.60      2.60 o 
   3  10  12      166.79      205.68     11.72 o 
  -1  -8  13       25.52       28.64      4.56 o 
   0  -8  13        9.37        5.21      2.60 o 
   1  -8  13        7.69        8.46      3.25 o 
  -2  -7  13       19.29       18.23      4.56 o 
  -1  -7  13       57.88       61.84      5.86 o 
   0  -7  13        0.10        0.65      1.95 o 
   1  -7  13       88.24       86.57      6.51 o 
   2  -7  13       13.18        9.11      2.60 o 
   3  -7  13       33.02       26.69      4.56 o 
  -3  -6  13        5.40        5.35      2.03 o 
  -2  -6  13      191.82      193.57     14.65 o 
  -1  -6  13        6.31        5.86      2.60 o 
   0  -6  13      127.47      136.69      8.46 o 
   1  -6  13      101.02      113.26      7.16 o 
   2  -6  13      128.84      137.99      8.46 o 
   3  -6  13       27.01       29.29      4.56 o 
   4  -6  13      120.44      126.27      9.11 o 
  -3  -5  13        6.70        4.88      1.84 o 
  -2  -5  13        2.57        2.93      1.63 o 
  -1  -5  13       49.91       47.93      3.58 o 
   0  -5  13        5.17        5.86      2.60 o 
   1  -5  13       10.46       12.37      2.60 o 
   2  -5  13        2.21        1.95      1.95 o 
   3  -5  13       25.51       24.08      3.91 o 
   4  -5  13       11.95        8.46      2.60 o 
  -3  -4  13       14.18       18.88      3.91 o 
  -2  -4  13      253.95      259.06     12.37 o 
  -1  -4  13      210.41      232.15      7.58 o 
   0  -4  13      607.92      652.95     12.65 o 
   1  -4  13      146.33      160.12      8.46 o 
   2  -4  13      122.41      136.04      8.46 o 
   3  -4  13      109.93      137.34      8.46 o 
   4  -4  13        4.10        4.56      2.60 o 
   5  -4  13       11.35        7.16      2.60 o 
  -3  -3  13        3.27        3.25      2.60 o 
  -2  -3  13       70.03       74.20      5.86 o 
  -1  -3  13       30.90       32.07      3.58 o 
   0  -3  13       20.61       21.22      2.39 o 
   1  -3  13        1.41        0.00      0.92 o 
   2  -3  13        0.56       -0.65      1.30 o 
   3  -3  13        0.05        0.00      1.30 o 
   4  -3  13        1.65        2.60      1.95 o 
   5  -3  13        5.01        7.16      2.60 o 
  -3  -2  13        0.27        2.60      1.95 o 
  -2  -2  13       35.03       42.96      4.56 o 
  -1  -2  13        7.04        5.21      1.95 o 
   0  -2  13       10.26        7.00      1.34 o 
   1  -2  13      314.76      291.92      8.51 o 
   2  -2  13       64.67       70.14      5.86 o 
   3  -2  13      168.92      175.09      9.76 o 
   4  -2  13        5.39        4.56      2.60 o 
   5  -2  13       63.77       70.30      6.51 o 
  -3  -1  13       13.91       12.37      3.25 o 
  -2  -1  13      241.36      244.09     11.72 o 
  -1  -1  13        8.78       10.41      2.60 o 
   0  -1  13      127.43      122.80      5.06 o 
   1  -1  13        0.20       -0.98      0.92 o 
   2  -1  13        8.72        5.53      1.38 o 
   3  -1  13        5.40        3.91      1.95 o 
   4  -1  13        1.81        0.65      1.30 o 
   5  -1  13        1.14        1.30      1.95 o 
   6  -1  13        2.27        5.86      3.25 o 
  -3   0  13       13.74       13.67      3.25 o 
  -2   0  13      253.85      267.52     12.37 o 
  -1   0  13       11.25        5.86      1.95 o 
   0   0  13      155.45      141.90      7.81 o 
   1   0  13        5.02        5.49      1.56 o 
   2   0  13       90.70       97.97      4.60 o 
   3   0  13      114.49      110.44      5.00 o 
   4   0  13       31.31       33.20      4.56 o 
   5   0  13       45.67       54.68      5.86 o 
   6   0  13       10.24        3.91      2.60 o 
  -3   1  13       47.94       52.07      5.86 o 
  -2   1  13        0.03        0.00      1.30 o 
  -1   1  13        4.47        9.11      2.60 o 
   0   1  13        0.11       -1.30      1.30 o 
   1   1  13        7.28        6.51      1.38 o 
   2   1  13       95.06       78.50      4.14 o 
   3   1  13        0.19        0.33      0.98 o 
   4   1  13      181.39      184.57      6.86 o 
   5   1  13       21.81       17.57      3.91 o 
   6   1  13       73.05       80.06      7.16 o 
  -3   2  13        6.18        8.46      2.60 o 
  -2   2  13       25.83       37.75      4.56 o 
  -1   2  13       88.42       93.08      6.51 o 
   0   2  13       58.23       47.52      4.56 o 
   1   2  13      124.38      115.21      7.16 o 
   2   2  13       14.93       11.62      1.84 o 
   3   2  13      106.44       98.94      4.82 o 
   4   2  13        2.64        0.00      1.30 o 
   5   2  13       53.51       58.01      3.89 o 
   6   2  13       12.30        8.46      3.25 o 
  -2   3  13        8.94       11.07      3.25 o 
  -1   3  13       11.37        5.86      2.60 o 
   0   3  13        0.97        1.30      1.95 o 
   1   3  13        3.35        1.95      1.95 o 
   2   3  13        0.91        0.33      0.92 o 
   3   3  13        3.10        2.60      1.38 o 
   4   3  13        5.34        4.18      1.56 o 
   5   3  13        8.05        5.86      1.84 o 
   6   3  13        8.47        4.88      1.84 o 
  -2   4  13       19.84       24.08      3.91 o 
  -1   4  13       65.01       64.44      5.86 o 
   0   4  13        4.70        3.25      1.95 o 
   1   4  13      427.72      445.21     17.57 o 
   2   4  13       17.65       13.67      3.25 o 
   3   4  13      479.47      457.85     12.65 o 
   4   4  13      187.29      184.41      7.12 o 
   5   4  13      433.03      450.61     12.65 o 
   6   4  13       13.33       11.72      2.50 o 
  -1   5  13      107.26      108.70      7.81 o 
   0   5  13       44.74       46.86      5.21 o 
   1   5  13       52.84       52.07      5.21 o 
   2   5  13        7.27       11.07      2.60 o 
   3   5  13        2.31        1.95      1.95 o 
   4   5  13        6.23        2.28      1.38 o 
   5   5  13        4.84        1.12      3.58 o 
   6   5  13       54.72       57.11      5.21 o 
  -1   6  13       35.64       37.10      5.21 o 
   0   6  13        1.63        3.91      1.95 o 
   1   6  13      200.78      202.43     10.41 o 
   2   6  13       22.24       20.18      3.25 o 
   3   6  13      292.43      286.39     13.02 o 
   4   6  13       35.01       33.68      3.22 o 
   5   6  13       48.59       44.11      3.89 o 
   6   6  13      138.60      155.63      6.90 o 
   0   7  13        3.31        2.60      1.95 o 
   1   7  13       47.05       45.56      5.21 o 
   2   7  13       42.24       31.24      4.56 o 
   3   7  13       74.19       65.74      6.51 o 
   4   7  13       70.51       61.18      5.86 o 
   5   7  13       61.08       55.50      4.35 o 
   1   8  13        0.02       -1.30      1.30 o 
   2   8  13       23.68       16.27      3.91 o 
   3   8  13        0.00       -0.65      1.30 o 
   4   8  13        0.91        0.65      1.95 o 
  -1  -7  14        8.90        9.11      3.25 o 
   0  -7  14        0.81        0.65      2.60 o 
  -1  -6  14       38.78       45.56      5.86 o 
   0  -6  14        9.36        6.51      2.60 o 
   2  -6  14        4.45        2.60      2.60 o 
  -2  -5  14        0.02        0.19      1.56 o 
  -1  -5  14       23.72       26.48      2.97 o 
   0  -5  14       68.99       85.27      6.51 o 
   2  -5  14       15.39       14.32      3.25 o 
   3  -5  14       26.69       20.83      3.91 o 
  -2  -4  14       74.08       76.81      6.51 o 
  -1  -4  14       50.24       54.39      3.89 o 
   0  -4  14       43.09       44.26      4.56 o 
   1  -4  14       81.46       85.27      6.51 o 
   2  -4  14       84.18       93.08      7.16 o 
   3  -4  14      125.73      124.97      8.46 o 
   4  -4  14       25.10       22.13      4.56 o 
  -2  -3  14       55.30       58.58      5.86 o 
  -1  -3  14       69.25       75.50      5.86 o 
   0  -3  14      135.74      137.60     10.09 o 
   1  -3  14        6.57       11.07      3.25 o 
   2  -3  14       30.03       41.66      5.21 o 
   3  -3  14        3.51        6.51      2.60 o 
   4  -3  14       41.50       52.72      5.86 o 
  -2  -2  14        0.31        1.30      1.95 o 
  -1  -2  14       45.99       38.40      4.56 o 
   0  -2  14        1.92        1.30      1.38 o 
   1  -2  14        5.13        5.77      1.56 o 
   2  -2  14        8.23        5.21      2.60 o 
   3  -2  14        0.06        1.95      1.95 o 
   4  -2  14       13.56       10.41      3.25 o 
   5  -2  14       39.51       42.96      5.86 o 
  -2  -1  14        6.53        7.16      2.60 o 
  -1  -1  14      120.78      110.00      7.16 o 
   0  -1  14       11.14       18.88      3.25 o 
   1  -1  14      322.28      331.90      9.89 o 
   2  -1  14       40.49       44.58      7.49 o 
   3  -1  14       35.93       24.73      3.91 o 
   4  -1  14        0.13       -0.65      1.30 o 
   5  -1  14        0.00       -0.65      1.95 o 
  -2   0  14       32.37       41.01      5.21 o 
  -1   0  14       20.81       13.67      3.25 o 
   0   0  14        3.83        9.11      2.60 o 
   1   0  14        0.86        1.04      2.93 o 
   2   0  14       24.72       17.55      2.30 o 
   3   0  14       12.36        9.65      2.03 o 
   4   0  14        5.57        0.00      1.30 o 
   5   0  14        2.30        0.65      1.95 o 
  -2   1  14       63.10       73.55      6.51 o 
  -1   1  14       28.84       24.08      3.91 o 
   0   1  14      206.66      206.33     10.41 o 
   1   1  14       16.48       18.88      3.25 o 
   2   1  14       35.00       32.92      2.97 o 
   3   1  14      261.71      268.51      8.79 o 
   4   1  14        0.10        0.33      1.38 o 
   5   1  14       73.37       69.00      6.51 o 
  -2   2  14       19.62       18.88      3.91 o 
  -1   2  14       36.65       38.40      4.56 o 
   0   2  14       27.18       25.38      3.91 o 
   1   2  14        8.19        7.81      2.60 o 
   2   2  14       69.48       72.92      4.14 o 
   3   2  14       16.12       20.57      2.50 o 
   4   2  14       26.74       30.45      2.97 o 
   5   2  14        7.70        5.93      2.28 o 
  -1   3  14        4.89        3.25      1.95 o 
   0   3  14       11.00       13.02      3.25 o 
   1   3  14       57.53       64.44      5.86 o 
   2   3  14       19.16       16.92      3.25 o 
   3   3  14       97.07       98.67      5.00 o 
   4   3  14        7.90        6.83      1.84 o 
   5   3  14      107.63      128.88      6.20 o 
  -1   4  14       42.63       42.31      5.21 o 
   0   4  14      188.21      197.22     10.41 o 
   1   4  14       45.40       43.61      5.21 o 
   2   4  14      189.26      194.62     10.41 o 
   3   4  14       16.78       14.48      3.25 o 
   4   4  14        9.78        6.51      1.84 o 
   5   4  14       12.71       17.42      3.58 o 
   0   5  14        3.45        3.91      2.60 o 
   1   5  14        7.21        3.91      2.60 o 
   2   5  14        7.69        9.11      2.60 o 
   3   5  14        0.00        0.00      1.30 o 
   4   5  14        6.94        6.90      1.84 o 
   5   5  14        0.00       -0.33      1.38 o 
   0   6  14        0.82        0.65      1.95 o 
   1   6  14        3.21        0.00      1.30 o 
   2   6  14        0.98        0.65      1.30 o 
   3   6  14        0.36        1.95      1.95 o 
   4   6  14        0.61        1.30      1.95 o 
   5   6  14        4.01        1.49      1.56 o 
   2   7  14        0.20        0.65      1.95 o 
   3   7  14        9.34       11.07      3.25 o 
   4   7  14        1.60        1.95      1.95 o 
   2  -5  15        0.42        0.00      1.95 o 
  -1  -4  15       41.90       49.47      5.21 o 
   1  -4  15       20.62       25.38      4.56 o 
   2  -4  15        6.28        6.51      2.60 o 
   3  -4  15        0.01       -0.65      1.95 o 
  -1  -3  15       25.07       20.83      3.91 o 
   0  -3  15        1.54        0.00      1.95 o 
   1  -3  15        1.15        0.65      1.95 o 
   2  -3  15       24.35       27.34      4.56 o 
   3  -3  15       20.02       21.48      3.91 o 
  -1  -2  15       56.66       59.23      5.86 o 
   0  -2  15        4.66        6.51      2.60 o 
   1  -2  15        2.92        1.63      1.38 o 
   2  -2  15       10.56        7.16      3.25 o 
   3  -2  15       10.66        7.16      2.60 o 
   4  -2  15        7.20        6.51      2.60 o 
  -1  -1  15       38.23       39.70      4.56 o 
   0  -1  15      108.87       96.98      7.16 o 
   1  -1  15      281.92      299.65      9.43 o 
   2  -1  15       95.20       93.02      4.82 o 
   3  -1  15      171.51      167.93     10.41 o 
   4  -1  15      231.11      256.45     13.02 o 
  -1   0  15       22.87       31.24      4.56 o 
   0   0  15        0.11        0.65      1.95 o 
   1   0  15        4.11        3.91      1.56 o 
   2   0  15        2.50        0.98      1.38 o 
   3   0  15        7.06        3.72      1.56 o 
   4   0  15        0.29        0.00      1.95 o 
  -1   1  15      218.61      214.80     11.72 o 
   0   1  15       44.47       39.70      4.56 o 
   1   1  15      273.82      268.17     12.37 o 
   2   1  15       89.33       86.37      4.82 o 
   3   1  15       51.62       41.94      3.43 o 
   4   1  15      138.11      145.80      9.76 o 
  -1   2  15        0.27       -0.65      1.30 o 
   0   2  15        2.34        3.25      1.95 o 
   1   2  15       10.11       11.07      3.25 o 
   2   2  15        1.21        0.65      1.38 o 
   3   2  15        8.98       10.24      2.30 o 
   4   2  15        0.35        0.00      1.08 o 
   0   3  15       30.47       33.85      4.56 o 
   1   3  15       26.03       20.83      3.91 o 
   2   3  15       40.25       35.80      4.56 o 
   3   3  15       15.23       14.32      2.50 o 
   4   3  15        0.28        0.65      1.63 o 
   1   4  15       30.06       24.08      3.91 o 
   2   4  15       26.81       33.20      4.56 o 
   3   4  15        2.29        0.98      1.38 o 
   4   4  15        1.48        1.95      1.38 o 
   1   5  15        3.98        1.95      1.95 o 
   2   5  15        7.72       14.32      3.25 o 
   3   5  15        0.66        0.00      1.30 o 
   1  -2  16        0.10        0.65      1.95 o 
   2  -2  16        3.22        3.25      2.60 o 
   1  -1  16        5.63        2.14      1.56 o 
   2  -1  16        0.14        1.95      1.95 o 
   1   0  16       69.72       97.63      7.16 o 
   2   0  16        0.59        1.95      1.95 o 
   3   0  16        4.14        7.16      2.60 o 
   1   1  16        2.53        1.95      1.95 o 
   2   1  16       21.50       13.99      2.93 o 
   3   1  16        4.24        6.18      1.84 o 
   2   2  16       13.44        9.76      2.60 o 
                                                 
